# Supplementary material for: Rad6 Regulates Conidiation by Affecting the Biotin Metabolism in Beauveria bassiana
Source: J Fungi (Basel). 2024 Aug 28;10(9):613. doi: 10.3390/jof10090613 (PMC11433481; doi:10.3390/jof10090613)
Supplement: Supplementary file 1 [file jof-10-00613-s001.zip]

Archive with 2 entries (2 files):
- Supplemental file S1.pdf
- Supplemental file S2.xlsx
