# Supplementary material for: Rad6 Regulates Conidiation by Affecting the Biotin Metabolism in Beauveria bassiana
Source: J Fungi (Basel). 2024 Aug 28;10(9):613. doi: 10.3390/jof10090613 (PMC11433481; doi:10.3390/jof10090613)
Supplement: Supplementary file 1 [file jof-10-00613-s001.zip › Supplemental file S2.xlsx]

## Sheet: Table description
Supplementary Material for Journal of Fungi
Rad6 Regulates Conidiation by Affecting the Biotin Metabolism in Beauveria bassiana
Yuhan Guo, Haomin He, Yi Guan* and Longbin Zhang*
Fujian Key Laboratory of Marine Enzyme Engineering, Fuzhou University, Fuzhou, Fujian, 350108, China
corresponding author's e-mail: gy@fzu.edu.cn and longbin_z@163.com
Table S4: Ttranscriptome results of SDAY cultures (SDAY_Rad6/SDAY_WT)
Table S5: Ttranscriptome results of CDA cultures (CDA_Rad6/CDA_WT)

## Sheet: Table S4 SDAY transcriptome
Table S4. Ttranscriptome results of SDAY cultures (SDAY_Rad6/SDAY_WT).
Gene_id	FC(SDAY_Rad6/SDAY_WT)	Log2FC(SDAY_Rad6/SDAY_WT)		Pvalue	Padjust	Significant	Regulate	SDAY_WT	SDAY_Rad6	SDAY_WT_1	SDAY_WT_2	SDAY_WT_3	SDAY_Rad6_1	SDAY_Rad6_2	SDAY_Rad6_3	Gene name	Gene description
gene2669	6.87304e-06	-17.1506	45.3553	4.41239e-46	1.39683e-44	yes	down	659.433	0	522.75	750.4	705.15	0	0	0	BBA_02670	hypothetical protein
gene8811	9.9951e-06	-16.6103	14.4085	3.90371e-15	2.34703e-14	yes	down	812.727	0	60.02	1410.94	967.22	0	0	0	BBA_08812	secreted lipase 1 precursor
gene2481	1.16357e-05	-16.3911	20.5946	2.54316e-21	2.3228e-20	yes	down	755.95	0	166.89	1312.03	788.93	0	0	0	BBA_02482	carboxypeptidase Y
gene9140	1.25432e-05	-16.2827	41.2543	5.56827e-42	1.46029e-40	yes	down	1428.13	0	1189.99	1617.98	1476.41	0	0	0	BBA_09141	hypothetical protein
gene6285	3.60748e-05	-14.7586	34.3105	4.89191e-35	9.4384e-34	yes	down	106.553	0	102.77	91.18	125.71	0	0	0	BBA_06286	ATPase protein
gene2227	5.4557e-05	-14.1619	31.0437	9.04237e-32	1.46202e-30	yes	down	80.7267	0	65.6	74.72	101.86	0	0	0	BBA_02228	hypothetical protein
gene5617	5.62873e-05	-14.1168	28.1595	6.92586e-29	9.86154e-28	yes	down	191.64	0	97.76	273.49	203.67	0	0	0	BBA_05618	transaldolase-like protein
gene164	6.66873e-05	-13.8722	29.9948	1.01205e-30	1.56892e-29	yes	down	70.7033	0	90.55	61.8	59.76	0	0	0	BBA_00165	sulfate permease
gene1303	7.39104e-05	-13.7239	28.0658	8.59349e-29	1.21652e-27	yes	down	69.3633	0	43.92	76.27	87.9	0	0	0	BBA_01304	metallothionein expression activator
gene5154	8.07044e-05	-13.597	25.7569	1.75034e-26	2.14559e-25	yes	down	133.64	0	63.03	189.8	148.09	0	0	0	BBA_05155	extracellular aldonolactonase
gene6295	8.39973e-05	-13.5393	27.8853	1.30237e-28	1.82518e-27	yes	down	141.717	0	99.48	151.63	174.04	0	0	0	BBA_06296	protein of unknown function DUF239
gene3105	8.75447e-05	-13.4796	26.8504	1.41124e-27	1.86668e-26	yes	down	165.05	0	102.04	212.16	180.95	0	0	0	BBA_03106	xaa-pro dipeptidase
gene9770	8.8497e-05	-13.464	29.0015	9.96575e-30	1.47481e-28	yes	down	133.123	0	136.73	136.75	125.89	0	0	0	BBA_09771	FAD dependent oxidoreductase
gene517	9.44029e-05	-13.3708	28.2003	6.30563e-29	9.00462e-28	yes	down	21.1933	0	18.82	23.6	21.16	0	0	0	BBA_00518	hypothetical protein
gene4289	0.000100681	-13.2779	25.3298	4.67988e-26	5.60325e-25	yes	down	82.8233	0	44.19	105.68	98.6	0	0	0	BBA_04290	hypothetical protein
gene9245	0.000117518	-13.0548	26.931	1.17222e-27	1.56009e-26	yes	down	90.9467	0	90.51	101.74	80.59	0	0	0	BBA_09246	hypothetical protein
gene4045	0.000130431	-12.9044	26.0106	9.75798e-27	1.21906e-25	yes	down	138.767	0	112.69	155.2	148.41	0	0	0	BBA_04046	hypothetical protein
gene2920	0.000131537	-12.8922	26.4023	3.95986e-27	5.08337e-26	yes	down	48.6667	0	43.79	48.94	53.27	0	0	0	BBA_02921	glucose dehydrogenase
gene4986	0.000135927	-12.8449	24.3062	4.94134e-25	5.65998e-24	yes	down	94.9933	0	64.94	79.44	140.6	0	0	0	BBA_04987	hypothetical protein
gene8744	0.00014327	-12.769	23.4702	3.38678e-24	3.68925e-23	yes	down	48.4967	0	78.39	31.76	35.34	0	0	0	BBA_08745	cystathionine gamma-synthase
gene6570	0.000143847	-12.7632	22.1632	6.8683e-23	6.91923e-22	yes	down	70.1867	0	29.82	75.35	105.39	0	0	0	BBA_06571	acyl-CoA dehydrogenase domain-containing protein
gene5631	0.000151431	-12.689	19.4126	3.86734e-20	3.30396e-19	yes	down	50.3667	0	13.6	89.89	47.61	0	0	0	BBA_05632	hexokinase-like protein
gene8143	0.000156718	-12.6395	24.6035	2.49165e-25	2.89126e-24	yes	down	55.2233	0	49.08	69.58	47.01	0	0	0	BBA_08144	hypothetical protein
gene2632	0.000166109	-12.5556	24.9576	1.10251e-25	1.30251e-24	yes	down	68.5933	0	60.5	67.95	77.33	0	0	0	BBA_02633	alpha/beta hydrolase fold-3 domain containing protein
gene9084	0.000166353	-12.5535	25.1523	7.04234e-26	8.39076e-25	yes	down	45.4333	0	44.49	41.12	50.69	0	0	0	BBA_09085	amidohydrolase-like protein
gene8918	0.000167811	-12.5409	24.9946	1.01252e-25	1.19908e-24	yes	down	43.66	0	43.04	38.02	49.92	0	0	0	BBA_08919	NRPS-like enzyme
gene6209	0.00018276	-12.4178	24.2136	6.11495e-25	6.9635e-24	yes	down	52.25	0	43.74	56.53	56.48	0	0	0	BBA_06210	fatty acid desaturase
gene7942	0.000197625	-12.3049	21.3096	4.90247e-22	4.6514e-21	yes	down	53.0867	0	27.94	50.45	80.87	0	0	0	BBA_07943	glycerophosphoryl diester phosphodiesterase
gene1117	0.000200268	-12.2858	21.6575	2.20034e-22	2.15885e-21	yes	down	171.137	0	92.94	226.97	193.5	0	0	0	BBA_01118	hypothetical protein
gene2679	0.000205064	-12.2516	23.5125	3.07257e-24	3.35445e-23	yes	down	37.28	0	30.79	38.65	42.4	0	0	0	BBA_02680	hypothetical protein
gene5522	0.000206658	-12.2405	22.211	6.15194e-23	6.21676e-22	yes	down	51.5133	0	32.3	61.34	60.9	0	0	0	BBA_05523	aldose 1-epimerase
gene6281	0.000215997	-12.1767	23.8806	1.31634e-24	1.47328e-23	yes	down	33.5767	0.00666667	35.92	29.76	35.05	0	0.02	0	BBA_06282	fungal specific transcription factor
gene2635	0.000219371	-12.1543	22.7873	1.63176e-23	1.71817e-22	yes	down	120.407	0	90.83	130.66	139.73	0	0	0	BBA_02636	BNS1 protein
gene8506	0.000251098	-11.9595	20.1088	7.78423e-21	6.89723e-20	yes	down	49.7933	0	24.78	57.54	67.06	0	0	0	BBA_08507	WD domain-containing protein
gene6493	0.000251245	-11.9586	20.582	2.61805e-21	2.38897e-20	yes	down	21.4433	0	11.55	26.33	26.45	0	0	0	BBA_06494	alpha-1,3-mannosyltransferase
gene8500	0.000252246	-11.9529	20.286	5.17567e-21	4.64907e-20	yes	down	79.37	0	41.18	90.74	106.19	0	0	0	BBA_08501	putative SAM-dependent methyltransferase
gene5329	0.000272988	-11.8389	21.8296	1.48055e-22	1.47033e-21	yes	down	26.32	0	21.48	26.09	31.39	0	0	0	BBA_05330	hexose transporter
gene3433	0.000274657	-11.8301	21.7981	1.59183e-22	1.57764e-21	yes	down	272.113	0	220.09	318.08	278.17	0	0	0	BBA_03434	ribonucleoprotein-associated protein
gene6917	0.000276161	-11.8222	21.4934	3.21086e-22	3.10669e-21	yes	down	45.3533	0	35.13	54.04	46.89	0	0	0	BBA_06918	glycosyltransferase family 17
gene185	0.000320391	-11.6079	21.4873	3.25632e-22	3.14756e-21	yes	down	62.49	0	59.5	58.83	69.14	0	0	0	BBA_00186	hypothetical protein
gene7266	0.000344301	-11.504	20.2292	5.8994e-21	5.28461e-20	yes	down	61.9967	0	83.54	47.62	54.83	0	0	0	BBA_07267	uracil phosphoribosyltransferase
gene5284	0.000359334	-11.4424	19.5883	2.58047e-20	2.22007e-19	yes	down	29.2433	0	42.03	21.43	24.27	0	0	0	BBA_05285	glycylpeptide N-tetradecanoyltransferase
gene5223	0.000362831	-11.4284	16.8794	1.3202e-17	9.53074e-17	yes	down	28.4667	0	11.03	26.78	47.59	0	0	0	BBA_05224	protein phosphatase 2C
gene5623	0.00036998	-11.4003	20.6229	2.38269e-21	2.1803e-20	yes	down	25.9633	0	27.98	21.75	28.16	0	0	0	BBA_05624	VHS domain-containing protein
gene5964	0.000374113	-11.3842	19.649	2.24412e-20	1.94438e-19	yes	down	28.2567	0	20.22	32.28	32.27	0	0	0	BBA_05965	hypothetical protein
gene8956	0.000379105	-11.3651	20.6499	2.23906e-21	2.05272e-20	yes	down	18.44	0	17.87	18.51	18.94	0	0	0	BBA_08957	frequency clock protein
gene7144	0.000388354	-11.3303	20.0523	8.86634e-21	7.84892e-20	yes	down	17.7833	0	16.91	14.73	21.71	0	0	0	BBA_07145	hypothetical protein
gene8748	0.000391357	-11.3192	19.4122	3.87122e-20	3.30439e-19	yes	down	13.2033	0	9.92	12.38	17.31	0	0	0	BBA_08749	exocyst complex component Sec6
gene793	0.000411497	-11.2468	17.9839	1.03789e-18	8.06403e-18	yes	down	38.2033	0	22.02	53.53	39.06	0	0	0	BBA_00794	hypothetical protein
gene5590	0.000420657	-11.2151	15.267	5.40791e-16	3.43285e-15	yes	down	10.7067	0	3.61	8.33	20.18	0	0	0	BBA_05591	root hair defective 3 GTP-binding protein
gene8662	0.000429297	-11.1857	15.0094	9.78486e-16	6.1121e-15	yes	down	26.7933	0	6.96	33.88	39.54	0	0	0	BBA_08663	hypothetical protein
gene410	0.000439245	-11.1527	17.9607	1.09474e-18	8.48551e-18	yes	down	19.56	0	11.97	18.93	27.78	0	0	0	BBA_00411	methyltransferase domain-containing protein
gene1021	0.000440029	-11.1501	19.856	1.39308e-20	1.22216e-19	yes	down	14.5167	0	15.79	13.08	14.68	0	0	0	BBA_01022	WSC domain-containing protein
gene3885	0.000442467	-11.1421	19.0221	9.50336e-20	7.8915e-19	yes	down	33.96	0	37.57	23.79	40.52	0	0	0	BBA_03886	hypothetical protein
gene6624	0.000447874	-11.1246	19.6996	1.99729e-20	1.73512e-19	yes	down	30.12	0	28.34	30.44	31.58	0	0	0	BBA_06625	alcohol dehydrogenase GroES-like domain-containing protein
gene113	0.000463371	-11.0755	2.33865	0.00458513	0.00813563	yes	down	18.88	0	0	25.11	31.53	0	0	0	BBA_00114	hypothetical protein
gene3317	0.000496827	-10.975	17.2729	5.33496e-18	3.95353e-17	yes	down	27.6	0	42.86	21.61	18.33	0	0	0	BBA_03318	hypothetical protein
gene5827	0.000502841	-10.9576	18.5857	2.59583e-19	2.10377e-18	yes	down	22.2533	0	17.93	24.29	24.54	0	0	0	BBA_05828	hypothetical protein
gene2284	0.000546785	-10.8367	18.0777	8.36124e-19	6.55366e-18	yes	down	15.0133	0	15.03	11.38	18.63	0	0	0	BBA_02285	PBN1 protein
gene8605	0.000550519	-10.8269	11.3068	4.93445e-12	2.35918e-11	yes	down	16.36	0	38.96	2.47	7.65	0	0	0	BBA_08606	F-box protein
gene373	0.00055291	-10.8207	18.5526	2.80149e-19	2.26294e-18	yes	down	14.07	0	14.53	14.76	12.92	0	0	0	BBA_00374	hypothetical protein
gene5204	0.000556609	-10.811	15.9681	1.0762e-16	7.23032e-16	yes	down	24.4433	0	12.35	35.56	25.42	0	0	0	BBA_05205	transporter-like protein
gene3510	0.00056932	-10.7785	17.5407	2.87911e-18	2.17143e-17	yes	down	25.1767	0	31	26.79	17.74	0	0	0	BBA_03511	Pre-mRNA-splicing factor cwc26
gene762	0.000571007	-10.7742	2.23495	0.00582169	0.0101783	yes	down	17.43	0	0	31.92	20.37	0	0	0	BBA_00763	glutaryl-CoA dehydrogenase
gene501	0.000605187	-10.6903	18.0127	9.71276e-19	7.55849e-18	yes	down	25.4333	0	23.55	23.85	28.9	0	0	0	BBA_00502	Ras family protein
gene7290	0.000606956	-10.6861	40.0649	8.61103e-41	2.1543e-39	yes	down	500.787	0.276667	938.39	409.14	154.83	0.11	0.42	0.3	BBA_07291	peptidase A4 family protein
gene9082	0.000613241	-10.6713	17.5282	2.96349e-18	2.23335e-17	yes	down	14.06	0	18.12	11.39	12.67	0	0	0	BBA_09083	integral membrane protein
gene6877	0.00061538	-10.6662	11.2024	6.27469e-12	2.97523e-11	yes	down	21.88	0	53.18	6.36	6.1	0	0	0	BBA_06878	DNA repair protein (Rad57), putative
gene4378	0.000633474	-10.6244	2.18429	0.00654193	0.0113363	yes	down	9.42	0	26.46	0	1.8	0	0	0	BBA_04379	proline-rich protein
gene4663	0.000656229	-10.5735	15.8374	1.45408e-16	9.65632e-16	yes	down	18.0533	0	24.32	9.32	20.52	0	0	0	BBA_04664	pyridoxal-phosphate dependent enzyme
gene6380	0.000660223	-10.5648	17.5134	3.06637e-18	2.3091e-17	yes	down	9.49333	0	10.83	9.44	8.21	0	0	0	BBA_06381	C6 finger domain protein
gene3318	0.000665812	-10.5526	16.423	3.77568e-17	2.60463e-16	yes	down	14.8933	0	9.92	16.34	18.42	0	0	0	BBA_03319	ICE2 family protein
gene7226	0.000693273	-10.4943	12.0301	9.33086e-13	4.744e-12	yes	down	97.15	0.05	173.98	24.74	92.73	0	0	0.15	BBA_07227	malate dehydrogenase
gene8846	0.000697773	-10.485	17.1106	7.75201e-18	5.68442e-17	yes	down	26.8033	0	28.82	29.17	22.42	0	0	0	BBA_08847	transcription regulator PAB1642
gene8169	0.000723488	-10.4327	16.9951	1.01125e-17	7.34378e-17	yes	down	11.16	0	9.73	11.6	12.15	0	0	0	BBA_08170	major facilitator superfamily transporter
gene1252	0.000740389	-10.3994	16.1963	6.36333e-17	4.34073e-16	yes	down	11.2567	0	13.89	7.39	12.49	0	0	0	BBA_01253	LDB17 protein
gene6542	0.000745373	-10.3898	17.065	8.60907e-18	6.29402e-17	yes	down	44.98	0	42.71	43.84	48.39	0	0	0	BBA_06543	ankyrin repeat-containing YAR1
gene6332	0.000751823	-10.3773	4.80061	1.58265e-05	3.93631e-05	yes	down	43.0133	0	114.34	11.63	3.07	0	0	0	BBA_06333	phospholipase A2
gene9161	0.000765425	-10.3515	16.3729	4.23706e-17	2.91469e-16	yes	down	15.5333	0.01	11.01	16.99	18.6	0.03	0	0	BBA_09162	LipA and NB-ARC domain protein
gene1570	0.000817954	-10.2557	15.6029	2.49506e-16	1.62063e-15	yes	down	14.57	0	10.24	17.27	16.2	0	0	0	BBA_01571	splicing factor u2af-associated protein 2
gene2181	0.000822416	-10.2478	15.9612	1.09349e-16	7.33643e-16	yes	down	8.59	0	7.31	10.5	7.96	0	0	0	BBA_02182	cholinesterase-like protein
gene1288	0.000915249	-10.0935	14.9445	1.13642e-15	7.05806e-15	yes	down	8.89333	0	6.59	7.86	12.23	0	0	0	BBA_01289	eukaryotic and archaeal DNA primase small subunit
gene442	0.000972313	-10.0063	66.9986	1.00327e-67	6.67621e-66	yes	down	16056.9	14.7567	5247.25	20915.1	22008.3	22.87	14.08	7.32	BBA_00443	cuticle-degrading protease bassiasin I precursor
gene276	0.000981748	-9.99236	14.9828	1.04039e-15	6.48636e-15	yes	down	3.31333	0	2.5	3.75	3.69	0	0	0	BBA_00277	SET domain-containing protein
gene2184	0.000993114	-9.97575	22.3526	4.43994e-23	4.53356e-22	yes	down	61.19	0.0566667	64.24	22.08	97.25	0	0.06	0.11	BBA_02185	phosphatidylserine decarboxylase-like protein
gene1173	0.00101004	-9.95137	11.8339	1.46587e-12	7.31216e-12	yes	down	11.82	0	22.62	4.51	8.33	0	0	0	BBA_01174	myo-inositol-1(or 4)-monophosphatase
gene7553	0.00103148	-9.92107	1.95422	0.0111117	0.0185012	yes	down	7.29667	0	0	9.12	12.77	0	0	0	BBA_07554	MFS quinate transporter QutD
gene2496	0.00104938	-9.89625	11.9012	1.25531e-12	6.30363e-12	yes	down	16.24	0	30.56	6.66	11.5	0	0	0	BBA_02497	membrane protein
gene1199	0.001052	-9.89265	15.3163	4.82733e-16	3.07428e-15	yes	down	18.55	0	20.54	16.6	18.51	0	0	0	BBA_01200	DUF339 domain-containing protein
gene131	0.00112046	-9.8017	13.9895	1.02444e-14	6.00423e-14	yes	down	12.47	0	11.28	8.81	17.32	0	0	0	BBA_00132	hypothetical protein
gene3521	0.00113496	-9.78314	14.6208	2.39455e-15	1.46032e-14	yes	down	23.2767	0	24.26	26.26	19.31	0	0	0	BBA_03522	DUF775 domain-containing protein
gene2106	0.00115847	-9.75357	14.6929	2.0282e-15	1.24076e-14	yes	down	43.7833	0	39.93	48.56	42.86	0	0	0	BBA_02107	hypothetical protein
gene6042	0.00116932	-9.74012	9.37435	4.22325e-10	1.68548e-09	yes	down	8.73667	0	1.5	6.74	17.97	0	0	0	BBA_06043	proteasome subunit alpha type 6
gene7834	0.00118642	-9.71917	9.73204	1.85337e-10	7.64964e-10	yes	down	6.82	0	1.15	8.85	10.46	0	0	0	BBA_07835	hypothetical protein
gene3400	0.00123841	-9.6573	12.5185	3.03068e-13	1.60249e-12	yes	down	14.7033	0	8.73	12.04	23.34	0	0	0	BBA_03401	m7G tRNA methyltransferase
gene5238	0.00124301	-9.65195	13.8397	1.44648e-14	8.38735e-14	yes	down	4.96	0	4.5	6.23	4.15	0	0	0	BBA_05239	hypothetical protein
gene9732	0.00125025	-9.64356	25.6821	2.0794e-26	2.53308e-25	yes	down	52.3067	0.0566667	72.21	46.58	38.13	0	0	0.17	BBA_09733	dehydrogenase/reductase SDR family member 8
gene6580	0.00126536	-9.62624	14.1619	6.88748e-15	4.07336e-14	yes	down	12.9467	0	11.07	13.05	14.72	0	0	0	BBA_06581	GTP cyclohydrolase I, putative
gene298	0.00135934	-9.52288	8.7916	1.61583e-09	6.05632e-09	yes	down	7.10333	0	12.19	0.86	8.26	0	0	0	BBA_00299	hypothetical protein
gene773	0.0013624	-9.51964	1.82866	0.0148369	0.0242012	yes	down	2.49	0	0	2.56	4.91	0	0	0	BBA_00774	DNA polymerase family B
gene4349	0.00136362	-9.51835	12.8159	1.52783e-13	8.24335e-13	yes	down	13.09	0	11.6	18.22	9.45	0	0	0	BBA_04350	NUDIX domain-containing protein
gene321	0.0013707	-9.51087	8.50543	3.123e-09	1.13862e-08	yes	down	27.7033	0.0333333	1.61	42.32	39.18	0.1	0	0	BBA_00322	metalloprotease-like protein
gene5512	0.00139499	-9.48553	9.86948	1.35057e-10	5.65311e-10	yes	down	10.2133	0	13.08	2.16	15.4	0	0	0	BBA_05513	hypothetical protein
gene7163	0.00146978	-9.41018	11.4209	3.79393e-12	1.82999e-11	yes	down	6.55333	0	11.29	3.7	4.67	0	0	0	BBA_07164	nuclear protein Es2
gene2906	0.00150068	-9.38016	11.4113	3.87846e-12	1.86796e-11	yes	down	5.85667	0	8.72	2.56	6.29	0	0	0	BBA_02907	bystin-like protein
gene6478	0.00151354	-9.36786	12.0905	8.11969e-13	4.15195e-12	yes	down	8.32667	0	4.85	9.99	10.14	0	0	0	BBA_06479	FMI1 protein
gene10265	0.00153549	-9.34709	8.5187	3.02902e-09	1.10725e-08	yes	down	879.727	1.27667	3.64	1583.56	1051.98	1.46	0.96	1.41	BBA_10266	sugar transporter
gene4265	0.00158442	-9.30183	7.3207	4.77854e-08	1.5602e-07	yes	down	2.86667	0.02	4.35	3.02	1.23	0	0.06	0	BBA_04266	NTPase-like protein
gene1948	0.00160685	-9.28155	1.75615	0.0175329	0.0282177	yes	down	13.3567	0	25.64	0	14.43	0	0	0	BBA_01949	hypothetical protein
gene3934	0.00162872	-9.26205	9.09264	8.07907e-10	3.1274e-09	yes	down	22.2067	0	5.07	37.09	24.46	0	0	0	BBA_03935	hypothetical protein
gene6044	0.0016978	-9.20212	12.5864	2.59197e-13	1.37277e-12	yes	down	20.7333	0	16.63	21.34	24.23	0	0	0	BBA_06045	hypothetical protein
gene399	0.00170054	-9.19979	1.73158	0.0185532	0.0296889	yes	down	14.2467	0	0	30.44	12.3	0	0	0	BBA_00400	putative H3K9 methyltransferase
gene8550	0.00172315	-9.18074	42.9661	1.08111e-43	3.09224e-42	yes	down	110.217	0.11	65.52	157.4	107.73	0	0.08	0.25	BBA_08551	4-hydroxyphenylpyruvate dioxygenase
gene7936	0.00180492	-9.11385	9.08961	8.13566e-10	3.14433e-09	yes	down	9.81667	0	2.55	11.26	15.64	0	0	0	BBA_07937	amino acid kinase
gene1136	0.00181129	-9.10877	12.2157	6.08506e-13	3.14277e-12	yes	down	36.7467	0	29.84	44.13	36.27	0	0	0	BBA_01137	hydroxyisourate hydrolase
gene2696	0.00185536	-9.07409	10.926	1.1859e-11	5.46934e-11	yes	down	27.7433	0	14.66	32.76	35.81	0	0	0	BBA_02697	hypothetical protein
gene69	0.00189333	-9.04486	22.8735	1.33811e-23	1.41813e-22	yes	down	73.6067	0.126667	53.83	91.1	75.89	0	0.13	0.25	BBA_00070	hypothetical protein
gene6669	0.00192805	-9.01864	12.3636	4.32915e-13	2.27066e-12	yes	down	5.85	0	6.4	5.51	5.64	0	0	0	BBA_06670	mitochondrial carrier protein RIM2
gene4970	0.00193615	-9.01259	11.7434	1.80532e-12	8.94158e-12	yes	down	29.75	0	36.1	20.76	32.39	0	0	0	BBA_04971	hypothetical protein
gene1866	0.00194284	-9.00762	1.67452	0.0211585	0.0334473	yes	down	3.11	0	5.47	0	3.86	0	0	0	BBA_01867	WD domain-containing protein
gene6449	0.00197755	-8.98207	10.7773	1.67005e-11	7.57367e-11	yes	down	9.02667	0	5.15	9.48	12.45	0	0	0	BBA_06450	class II aldolase
gene6410	0.00198418	-8.97724	12.197	6.35329e-13	3.27266e-12	yes	down	4.55333	0	4.58	4.72	4.36	0	0	0	BBA_06411	Gti1/Pac2 family protein
gene5969	0.00213942	-8.86856	11.0251	9.43862e-12	4.38615e-11	yes	down	3.86	0	2.72	4.8	4.06	0	0	0	BBA_05970	QDE-2-interacting protein
gene8888	0.00215715	-8.85665	9.78637	1.63544e-10	6.79025e-10	yes	down	60.8	0	30	95.62	56.78	0	0	0	BBA_08889	hypothetical protein
gene4992	0.00220441	-8.82539	7.32118	4.77331e-08	1.55902e-07	yes	down	3.70333	0	0.54	6.38	4.19	0	0	0	BBA_04993	trfA protein
gene2895	0.00223769	-8.80377	11.1912	6.43816e-12	3.04684e-11	yes	down	12.2833	0.00333333	9.52	13.02	14.31	0.01	0	0	BBA_02896	ATP/GTP-binding protein
gene8349	0.00226285	-8.78764	8.57907	2.63591e-09	9.67886e-09	yes	down	5.17333	0	9.51	1.68	4.33	0	0	0	BBA_08350	esterase family protein
gene2947	0.00237334	-8.71887	10.9126	1.223e-11	5.6194e-11	yes	down	5.65333	0	6.26	4.05	6.65	0	0	0	BBA_02948	hypothetical protein
gene5022	0.00240482	-8.69986	1.58509	0.0259961	0.0404862	yes	down	2.94667	0	0	4.32	4.52	0	0	0	BBA_05023	WW domain-containing protein
gene4161	0.00240484	-8.69985	5.08378	8.24557e-06	2.12203e-05	yes	down	85.5867	0.19	190.7	33.1	32.96	0	0	0.57	BBA_04162	ZIP zinc/iron transporter
gene1565	0.00244479	-8.67607	9.82787	1.48638e-10	6.20564e-10	yes	down	4.61	0	2.82	4.1	6.91	0	0	0	BBA_01566	hypothetical protein
gene2308	0.00251763	-8.63372	11.0973	7.99229e-12	3.74787e-11	yes	down	59.2467	0	60.9	58.61	58.23	0	0	0	BBA_02309	serine proteinase inhibitor IA-2
gene3852	0.00251971	-8.63253	10.9155	1.21476e-11	5.58926e-11	yes	down	12.0133	0	12.2	13.35	10.49	0	0	0	BBA_03853	hypothetical protein
gene723	0.0026297	-8.57088	7.81596	1.5277e-08	5.23605e-08	yes	down	1.9	0	0.52	2.58	2.6	0	0	0	BBA_00724	NIMA interactive protein
gene8229	0.00268081	-8.54311	1.54047	0.0288089	0.0445195	yes	down	1.73333	0	0	2.93	2.27	0	0	0	BBA_08230	tetratricopeptide-like protein
gene4041	0.00269056	-8.53788	6.6565	2.20545e-07	6.74812e-07	yes	down	18.6167	0	2.62	31.73	21.5	0	0	0	BBA_04042	hypothetical protein
gene2016	0.0027179	-8.52329	7.22131	6.00744e-08	1.94457e-07	yes	down	4.9	0	4.1	1.11	9.49	0	0	0	BBA_02017	glycoside hydrolase family 18
gene2311	0.00292114	-8.41925	1.50566	0.0312137	0.0479178	yes	down	2.09667	0	0	4.8	1.49	0	0	0	BBA_02312	eukaryotic aspartyl protease
gene2325	0.00293098	-8.4144	1.5043	0.0313112	0.04806	yes	down	2.00667	0	0	0.25	5.77	0	0	0	BBA_02326	sodium symporter family protein
gene7520	0.00299591	-8.38279	12.6241	2.37616e-13	1.26324e-12	yes	down	33.94	0.133333	27.69	36.7	37.43	0	0	0.4	BBA_07521	hypothetical protein
gene5278	0.00307988	-8.34291	9.50811	3.10378e-10	1.25304e-09	yes	down	7.8	0	6.69	10.27	6.44	0	0	0	BBA_05279	PX domain-containing protein
gene9081	0.00317174	-8.30051	7.69399	2.02308e-08	6.85006e-08	yes	down	10.21	0	19.09	6.55	4.99	0	0	0	BBA_09082	acetylornithine deacetylase
gene5600	0.00322379	-8.27703	9.70267	1.98303e-10	8.17447e-10	yes	down	6.25333	0	5.22	6.63	6.91	0	0	0	BBA_05601	PRP38 family protein
gene2542	0.00334632	-8.22321	1.45134	0.0353721	0.0536698	yes	down	2.86667	0	0	4.5	4.1	0	0	0	BBA_02543	lipase/esterase
gene4734	0.00355904	-8.13429	14.9971	1.00667e-15	6.28416e-15	yes	down	22.9667	0.0733333	8.65	32.96	27.29	0.22	0	0	BBA_04735	malonyl CoA-acyl carrier protein transacylase
gene3469	0.00359204	-8.12098	2.88806	0.00129401	0.00252403	yes	down	6.23667	0	0	16.61	2.1	0	0	0	BBA_03470	extracellular protein
gene4601	0.00360759	-8.11475	7.31679	4.82182e-08	1.57381e-07	yes	down	3.61667	0	3.55	5.82	1.48	0	0	0	BBA_04602	NAD dependent epimerase/dehydratase
gene5394	0.00368048	-8.08589	6.86297	1.37097e-07	4.27506e-07	yes	down	5.19	0	2.25	9.67	3.65	0	0	0	BBA_05395	major allergen Asp f 2-like protein
gene1700	0.00371703	-8.07163	2.87621	0.0013298	0.00258817	yes	down	3.07333	0	0	1.07	8.15	0	0	0	BBA_01701	C6 finger domain protein
gene4181	0.00376943	-8.05144	2.66639	0.00215579	0.0040476	yes	down	2.19	0	0	6.21	0.36	0	0	0	BBA_04182	major facilitator superfamily transporter
gene2228	0.00397822	-7.97366	5.70211	1.98561e-06	5.49922e-06	yes	down	90.4033	0.313333	79.74	72.69	118.78	0	0.94	0	BBA_02229	hypothetical protein
gene6648	0.00409497	-7.93193	2.63453	0.00231988	0.00433074	yes	down	13.79	0	38.89	0	2.48	0	0	0	BBA_06649	hypothetical protein
gene3455	0.00442139	-7.82128	8.28961	5.13327e-09	1.83933e-08	yes	down	10.06	0	10.78	11.04	8.36	0	0	0	BBA_03456	hypothetical protein
gene6366	0.00446579	-7.80687	6.22442	5.96458e-07	1.74114e-06	yes	down	3.12333	0	0.92	3.78	4.67	0	0	0	BBA_06367	succinate-CoA ligase
gene1107	0.00472561	-7.72528	5.16725	6.80374e-06	1.76677e-05	yes	down	4.52	0	8.63	4.15	0.78	0	0	0	BBA_01108	Ankyrin repeat-containing protein
gene533	0.00486551	-7.68319	7.94355	1.1388e-08	3.95588e-08	yes	down	9.50333	0	10.91	9.26	8.34	0	0	0	BBA_00534	hypothetical protein
gene9231	0.00516398	-7.5973	11.5691	2.69714e-12	1.3172e-11	yes	down	15.16	0.0466667	18.54	13.85	13.09	0	0.07	0.07	BBA_09232	hypothetical protein
gene333	0.00528832	-7.56297	5.11354	7.69943e-06	1.9888e-05	yes	down	3.02	0	6.62	0.99	1.45	0	0	0	BBA_00334	haloacid dehalogenase-like hydrolase
gene9433	0.00548261	-7.51092	6.73998	1.8198e-07	5.60847e-07	yes	down	3.62333	0	2.7	5.26	2.91	0	0	0	BBA_09434	hypothetical protein
gene2192	0.00563109	-7.47237	5.32194	4.765e-06	1.26044e-05	yes	down	3.03	0	0.91	2.75	5.43	0	0	0	BBA_02193	hypothetical protein
gene5400	0.00577405	-7.4362	2.34132	0.00455706	0.00809317	yes	down	2.58667	0	6.95	0	0.81	0	0	0	BBA_05401	CDP-alcohol phosphatidyltransferase
gene5090	0.00581525	-7.42594	5.6464	2.25735e-06	6.21487e-06	yes	down	9.54	0	16.33	3.75	8.54	0	0	0	BBA_05091	hypothetical protein
gene2687	0.00621891	-7.32912	2.46482	0.00342908	0.00623365	yes	down	3.83333	0	7.11	4.39	0	0	0	0	BBA_02688	imidazoleglycerol-phosphate dehydratase
gene5650	0.00622634	-7.3274	4.91766	1.20877e-05	3.04826e-05	yes	down	4.82	0	1.16	6.6	6.7	0	0	0	BBA_05651	hypothetical protein
gene1239	0.00645961	-7.27434	3.72432	0.00018866	0.00040774	yes	down	30	0.183333	11.81	40.63	37.56	0	0	0.55	BBA_01240	LysR family regulatory protein
gene469	0.00649971	-7.26541	3.6147	0.000242826	0.000516488	yes	down	1.26333	0	0.2	3.19	0.4	0	0	0	BBA_00470	ATP-grasp enzyme-like protein
gene3280	0.00689939	-7.17932	5.81785	1.52107e-06	4.27496e-06	yes	down	4.66667	0	5.78	5.58	2.64	0	0	0	BBA_03281	hemerythrin HHE cation binding domain-containing protein
gene6379	0.0071281	-7.13227	37.9371	1.15591e-38	2.59933e-37	yes	down	135.577	0.263333	53.48	175.86	177.39	0.35	0.26	0.18	BBA_06380	glucanase B
gene5626	0.00726519	-7.10478	27.4476	3.56773e-28	4.88789e-27	yes	down	19.07	0.123333	13.55	22.57	21.09	0.19	0.18	0	BBA_05627	hypothetical protein
gene7656	0.0073765	-7.08285	3.31231	0.000487185	0.00100076	yes	down	33.6033	0.246667	9.78	41.46	49.57	0.74	0	0	BBA_07657	inositol polyphosphate multikinase
gene9756	0.00751976	-7.0551	100.975	1.05822e-101	1.88209e-99	yes	down	2067.78	15.56	1888.23	2239.85	2075.25	15.95	22.04	8.69	BBA_09757	hypothetical protein
gene5876	0.00756687	-7.04609	19.7263	1.87784e-20	1.63571e-19	yes	down	15.9933	0.166667	20.56	10.78	16.64	0	0.27	0.23	BBA_05877	2-nitropropane dioxygenase
gene8161	0.00771573	-7.01798	5.08652	8.19375e-06	2.1098e-05	yes	down	1.53333	0	2.56	1.2	0.84	0	0	0	BBA_08162	fructosamine kinase
gene3219	0.00784551	-6.99392	5.51386	3.06294e-06	8.29274e-06	yes	down	4.13667	0	4.5	5.24	2.67	0	0	0	BBA_03220	hypothetical protein
gene7031	0.00812363	-6.94366	3.98989	0.000102356	0.000229801	yes	down	2.97	0	0.59	3.45	4.87	0	0	0	BBA_07032	hypothetical protein
gene1132	0.00816019	-6.93718	2.05123	0.00888733	0.0150486	yes	down	0.92	0	0	0.58	2.18	0	0	0	BBA_01133	hypothetical protein
gene9694	0.00868003	-6.84808	88.8073	1.55854e-89	1.81495e-87	yes	down	190.81	1.52667	164.28	201.9	206.25	1.54	0.81	2.23	BBA_09695	cell wall glucanosyltransferase Mwg1
gene3476	0.00872968	-6.83986	21.2668	5.40996e-22	5.11801e-21	yes	down	30.3033	0.226667	10.76	40.18	39.97	0.45	0.13	0.1	BBA_03477	Cytochrome P450 CYP682H1
gene7120	0.00891974	-6.80878	1.98527	0.010345	0.0173249	yes	down	0.71	0	0	1.53	0.6	0	0	0	BBA_07121	Pfs, NACHT and Ankyrin domain protein
gene8812	0.00903112	-6.79088	23.9523	1.11605e-24	1.25485e-23	yes	down	33.1667	0.926667	32.87	39.28	27.35	1.28	1.32	0.18	BBA_08813	hypothetical protein
gene7968	0.0094689	-6.72259	10.2505	5.61755e-11	2.42823e-10	yes	down	23.1633	0.206667	3.95	44.89	20.65	0.21	0.21	0.2	BBA_07969	cutinase precursor
gene8501	0.00959023	-6.70422	47.6872	2.05489e-48	7.1028e-47	yes	down	136.203	0.986667	70.32	146.96	191.33	1.39	1	0.57	BBA_08502	hypothetical protein
gene3453	0.00969458	-6.68861	11.9203	1.20156e-12	6.03991e-12	yes	down	21.4967	0.203333	23.29	19.24	21.96	0.61	0	0	BBA_03454	DNA repair protein RAD14
gene9554	0.00989176	-6.65956	86.1095	7.77197e-87	8.35444e-85	yes	down	4032.33	42.73	2513.15	4199.34	5384.49	46.48	36.41	45.3	BBA_09555	hypothetical protein
gene6316	0.0107113	-6.54472	26.8971	1.26749e-27	1.68459e-26	yes	down	677.423	6.88333	198.03	1163.08	671.16	9.37	7.29	3.99	BBA_06317	chitinase-like protein
gene2316	0.011219	-6.47792	11.0729	8.45542e-12	3.95746e-11	yes	down	3.06	0.04	3.43	2.79	2.96	0.12	0	0	BBA_02317	serine/threonine-protein kinase nak1
gene6204	0.0113442	-6.4619	47.4672	3.41064e-48	1.16653e-46	yes	down	44.7467	0.433333	47.52	39.21	47.51	0.76	0.38	0.16	BBA_06205	ankyrin repeat protein
gene4199	0.0114356	-6.45033	1.64223	0.0227912	0.0358372	yes	down	1.72667	0	4.6	0	0.58	0	0	0	BBA_04200	Protein of unknown function DUF2034
gene1995	0.0120092	-6.37972	61.3954	4.02311e-62	2.23603e-60	yes	down	1292.96	14.1	1426.67	1187.74	1264.47	7.96	11.88	22.46	BBA_01996	GPI anchored protein, putative
gene1838	0.0121908	-6.35807	55.8662	1.36082e-56	6.39979e-55	yes	down	230.063	2.63	145.02	281.83	263.34	2.53	3.19	2.17	BBA_01839	hypothetical protein
gene5756	0.0123073	-6.34434	18.7255	1.88144e-19	1.53753e-18	yes	down	16.8533	0.33	28.85	10.19	11.52	0.09	0.48	0.42	BBA_05757	MFS transporter
gene6186	0.0125354	-6.31785	1.68461	0.0206724	0.0327372	yes	down	2.56	0	3.26	4.42	0	0	0	0	BBA_06187	hypothetical protein
gene3906	0.0132282	-6.24024	6.88769	1.29512e-07	4.04368e-07	yes	down	3.34667	0.0366667	4.04	2.45	3.55	0.11	0	0	BBA_03907	TIGR02453 family protein
gene3419	0.013238	-6.23917	1.61031	0.0245293	0.0383668	yes	down	1.58	0	0	3	1.74	0	0	0	BBA_03420	hypothetical protein
gene4065	0.0133001	-6.23242	41.2448	5.69085e-42	1.48845e-40	yes	down	741.453	9.27333	509.06	788.2	927.1	16.21	7.13	4.48	BBA_04066	PLC-like phosphodiesterase
gene753	0.013503	-6.21058	25.331	4.66655e-26	5.59414e-25	yes	down	153.237	3.8	122.84	145.94	190.93	7.42	3.74	0.24	BBA_00754	serine/threonine kinase
gene9997	0.0137636	-6.18299	27.6793	2.09244e-28	2.88691e-27	yes	down	130.98	1.7	82.22	180.34	130.38	2.12	1.04	1.94	BBA_09998	conidial wall protein
gene5229	0.013808	-6.17835	1.56765	0.0270614	0.0420674	yes	down	0.806667	0	0.76	1.66	0	0	0	0	BBA_05230	ankyrin repeat protein
gene6945	0.0142026	-6.1377	2.34799	0.00448756	0.00798133	yes	down	51.6367	0.65	72.24	39.56	43.11	0	0	1.95	BBA_06946	bromodomain associated domain-containing protein
gene7897	0.0145382	-6.10401	149.331	4.66935e-150	1.90315e-147	yes	down	73.7733	0.49	79.59	62.04	79.69	0.42	0.61	0.44	BBA_07898	patatin-like phospholipase
gene5824	0.0148133	-6.07697	38.576	2.65467e-39	6.13901e-38	yes	down	176.77	2.45333	79.27	244.99	206.05	2.77	2.35	2.24	BBA_05825	secreted glucosidase
gene8595	0.0149618	-6.06257	7.50708	3.11113e-08	1.03514e-07	yes	down	35.7667	0.51	24.23	42.43	40.64	0	1.53	0	BBA_08596	DNA polymerase delta
gene2399	0.0153913	-6.02175	1.92449	0.011899	0.0197214	yes	down	54.0033	0.793333	58.71	38.71	64.59	2.38	0	0	BBA_02400	amidase-like protein
gene7398	0.0158161	-5.98246	17.3824	4.14526e-18	3.09062e-17	yes	down	243.253	3.57667	43.56	343.49	342.71	2.4	3.61	4.72	BBA_07399	glycerol dehydrogenase Gcy1
gene1274	0.015949	-5.97039	10.7557	1.7552e-11	7.93407e-11	yes	down	25.83	0.373333	35.08	20.56	21.85	0	0.18	0.94	BBA_01275	DUF367 domain-containing protein
gene2295	0.0160451	-5.96172	149.803	1.57218e-150	6.68654e-148	yes	down	77.66	2.92667	71.86	76.21	84.91	2.48	2.99	3.31	BBA_02296	sugar porter family MFS transporter
gene1839	0.0161632	-5.95114	49.2355	5.8147e-50	2.12237e-48	yes	down	104.523	1.58333	69.62	129.17	114.78	2.18	1.7	0.87	BBA_01840	fatty acid hydroxylase superfamily protein
gene643	0.016188	-5.94893	39.3577	4.38863e-40	1.0679e-38	yes	down	61.7167	0.943333	53.66	70.27	61.22	1.75	0.7	0.38	BBA_00644	hypothetical protein
gene3839	0.0165351	-5.91832	17.1208	7.57219e-18	5.55672e-17	yes	down	180.777	2.87667	203.1	161.84	177.39	3.38	5.25	0	BBA_03840	hypothetical protein
gene7504	0.0169577	-5.88192	13.6204	2.39664e-14	1.3654e-13	yes	down	151.423	2.33	360.44	50.02	43.81	2.12	2.8	2.07	BBA_07505	peptidase A4 family protein
gene6567	0.0169596	-5.88175	3.18917	0.000646882	0.00130902	yes	down	7.35333	0	8.11	5.1	8.85	0	0	0	BBA_06568	hypothetical protein
gene4614	0.0171004	-5.86983	42.8484	1.41785e-43	4.0318e-42	yes	down	200.9	3.24667	142.38	263.07	197.25	4.12	4.01	1.61	BBA_04615	hypothetical protein
gene5837	0.0181567	-5.78336	39.318	4.80841e-40	1.15958e-38	yes	down	1803.15	30.5267	771.59	1974.75	2663.12	38.54	26.66	26.38	BBA_05838	glycosyl hydrolase family 2
gene6283	0.018199	-5.78	12.3392	4.57906e-13	2.39788e-12	yes	down	7.23333	0.266667	2.27	9.97	9.46	0.31	0.15	0.34	BBA_06284	hypothetical protein
gene6028	0.0183082	-5.77137	4.14856	7.10302e-05	0.000162645	yes	down	1.90333	0.0266667	1.61	2.68	1.42	0.08	0	0	BBA_06029	carboxymuconolactone decarboxylase
gene1960	0.0183512	-5.76798	1.73284	0.0184994	0.0296221	yes	down	56.1233	1.00333	37.62	69.08	61.67	3.01	0	0	BBA_01961	hypothetical protein
gene3030	0.0184849	-5.75751	2.90495	0.00124465	0.0024326	yes	down	53.14	0.936667	37.08	54.39	67.95	2.73	0	0.08	BBA_03031	lipase 2 precursor
gene1676	0.0185044	-5.75599	13.0267	9.40311e-14	5.14149e-13	yes	down	81.85	1.44667	96.93	71.02	77.6	3.49	0.67	0.18	BBA_01677	D-isomer specific 2-hydroxyacid dehydrogenase
gene7906	0.0187469	-5.7372	1.30608	0.049422	0.0729289	yes	down	1.86667	0	3.65	1.95	0	0	0	0	BBA_07907	histone acetyltransferase subunit NuA4
gene4083	0.0195268	-5.6784	162.29	5.13338e-163	2.95381e-160	yes	down	316.823	5.72667	329.74	310.72	310.01	6.85	6.38	3.95	BBA_04084	putative aspartic protease
gene6424	0.0200572	-5.63973	3.94783	0.000112764	0.000251381	yes	down	29.1367	0.546667	22.31	33.11	31.99	1.01	0.63	0	BBA_06425	beta-galactosidase
gene2766	0.0203484	-5.61894	2.03799	0.00916242	0.0154823	yes	down	2.64	0	6.03	0.81	1.08	0	0	0	BBA_02767	hypothetical protein
gene3446	0.020579	-5.60269	4.90737	1.23773e-05	3.11647e-05	yes	down	524.183	10.2533	16.01	1105.65	450.89	10.41	9.31	11.04	BBA_03447	extracellular protein
gene5760	0.0206525	-5.59754	6.05152	8.88143e-07	2.54551e-06	yes	down	154.867	2.89333	391.63	19.67	53.3	4.31	2.37	2	BBA_05761	phosphate permease
gene5740	0.0211756	-5.56146	5.11381	7.69461e-06	1.98808e-05	yes	down	1.66667	0.0333333	0.74	1.76	2.5	0	0.1	0	BBA_05741	4-hydroxyacetophenone monooxygenase
gene8795	0.0211886	-5.56057	186.79	1.62236e-187	1.3225e-184	yes	down	390.993	7.67	348.25	405	419.73	9.01	7.94	6.06	BBA_08796	glycosyl hydrolase family 92
gene665	0.0219071	-5.51246	1.99893	0.0100247	0.0168202	yes	down	33.83	0.696667	9.85	56.39	35.25	0	2.09	0	BBA_00666	hypothetical protein
gene9065	0.0219094	-5.5123	6.81221	1.54096e-07	4.78682e-07	yes	down	3.94	0.0766667	0.95	3.86	7.01	0.15	0.08	0	BBA_09066	metalloprotease-like protein
gene9921	0.0219624	-5.50882	39.0235	9.47324e-40	2.25468e-38	yes	down	773.327	15.9767	650	831.93	838.05	22.65	18.62	6.66	BBA_09922	hypothetical protein
gene3462	0.0220001	-5.50635	1.62531	0.0236967	0.0371358	yes	down	44.1033	0.94	43.17	50.03	39.11	2.82	0	0	BBA_03463	acid phosphatase
gene8475	0.0221102	-5.49914	44.7714	1.69267e-45	5.11041e-44	yes	down	73.8	1.53	59.88	85.59	75.93	2.3	1.57	0.72	BBA_08476	serine carboxypeptidase S28
gene2531	0.0221743	-5.49497	137.877	1.32675e-138	4.47527e-136	yes	down	1228	26.1367	969.23	1442.54	1272.23	31.47	22.44	24.5	BBA_02532	S-layer protein
gene4353	0.0224448	-5.47747	22.9412	1.14508e-23	1.21488e-22	yes	down	29.6	0.803333	27.46	32.83	28.51	0.45	1.48	0.48	BBA_04354	Isy1-like splicing family protein
gene6652	0.0225416	-5.47126	6.02239	9.49746e-07	2.71332e-06	yes	down	8.57	0.176667	8.09	11.11	6.51	0	0.53	0	BBA_06653	hypothetical protein
gene6948	0.0230852	-5.43689	34.6838	2.07117e-35	4.06831e-34	yes	down	36.0533	1.37333	24.16	43.41	40.59	1.79	1.21	1.12	BBA_06949	hypothetical protein
gene1736	0.0230914	-5.4365	2.29831	0.00503141	0.00888238	yes	down	0.626667	0	0.34	0.58	0.96	0	0	0	BBA_01737	F-box protein
gene8246	0.0235315	-5.40926	8.0055	9.87407e-09	3.45081e-08	yes	down	1975.92	18.4567	251.3	3090.84	2585.62	24.97	18.77	11.63	BBA_08247	carboxypeptidase-like protein
gene5553	0.0237149	-5.39806	1.77992	0.0165988	0.0268114	yes	down	43.7767	0.996667	44.84	46.07	40.42	2.99	0	0	BBA_05554	nicotinate-nucleotide diphosphorylase
gene9115	0.0244031	-5.35679	13.1967	6.35834e-14	3.51596e-13	yes	down	8.95	0.206667	3.49	14.04	9.32	0.23	0.18	0.21	BBA_09116	selenium-binding protein
gene4685	0.0244446	-5.35434	15.6559	2.20836e-16	1.44207e-15	yes	down	117.687	2.49333	22.18	160.61	170.27	2.93	2.43	2.12	BBA_04686	pantothenate transporter
gene6778	0.0252513	-5.3075	38.7777	1.66851e-39	3.89531e-38	yes	down	95.3	2.28	76.88	97.74	111.28	3.77	1.98	1.09	BBA_06779	vacuolar membrane PQ loop repeat protein
gene8126	0.0254417	-5.29666	13.9533	1.11344e-14	6.50637e-14	yes	down	185.827	7.76	360.36	65.27	131.85	9.99	10.07	3.22	BBA_08127	hypothetical protein
gene1893	0.0269776	-5.2121	36.0464	8.98691e-37	1.88648e-35	yes	down	15.6633	0.383333	18.41	15.06	13.52	0.47	0.43	0.25	BBA_01894	cell division cycle protein
gene2966	0.0270951	-5.20582	130.162	6.88928e-131	1.92546e-128	yes	down	7882.37	201.003	6442.7	9047.4	8157	239.92	201.01	162.08	BBA_02967	Mmc protein
gene7285	0.0275387	-5.18239	39.5986	2.51983e-40	6.21469e-39	yes	down	217.63	4.88667	102.48	260.99	289.42	5.24	4.49	4.93	BBA_07286	Phosphoesterase-like protein
gene6030	0.0285009	-5.13285	1.98181	0.0104278	0.0174396	yes	down	0.433333	0	0.3	0.56	0.44	0	0	0	BBA_06031	metallo-beta-lactamase superfamily protein
gene9031	0.028569	-5.12941	1.99075	0.0102154	0.0171195	yes	down	4.35333	0	2.9	5.1	5.06	0	0	0	BBA_09032	hypothetical protein
gene272	0.0286031	-5.12768	11.3449	4.51977e-12	2.16727e-11	yes	down	26.7933	0.723333	24.38	30.63	25.37	1.13	0	1.04	BBA_00273	transcription elongation factor S-II
gene1963	0.0289784	-5.10888	125.339	4.58251e-126	1.21152e-123	yes	down	287.527	6.86333	239.37	331.94	291.27	8.2	5.87	6.52	BBA_01964	ferric-chelate reductase
gene3457	0.0291217	-5.10176	10.125	7.49843e-11	3.20304e-10	yes	down	12.16	0.336667	6.48	23.9	6.1	0.52	0.25	0.24	BBA_03458	TfdA family Taurine catabolism dioxygenase TauD
gene10092	0.0291742	-5.09916	59.0825	8.26904e-60	4.16947e-58	yes	down	198.413	6.69	176.72	218.24	200.28	9.06	7.45	3.56	BBA_10093	endo-N-acetyl-beta-D-glucosaminidase precursor
gene1442	0.0299736	-5.06017	53.5962	2.53404e-54	1.07774e-52	yes	down	137.443	2.61667	88.88	163.46	159.99	2.66	1.92	3.27	BBA_01443	kelch domain-containing protein
gene9179	0.0308879	-5.01681	9.07165	8.47918e-10	3.27193e-09	yes	down	61.54	1.75333	81.82	63.91	38.89	1.52	0	3.74	BBA_09180	Glutaredoxin, eukaryotic/virial
gene1608	0.0311512	-5.00457	1.61903	0.0240418	0.0376644	yes	down	0.363333	0	0.62	0.13	0.34	0	0	0	BBA_01609	aminotransferase class I and II
gene5269	0.0319725	-4.96703	63.8937	1.2772e-64	7.57185e-63	yes	down	54.7167	1.62333	46.3	58.6	59.25	1.54	1.9	1.43	BBA_05270	lipase class 2
gene735	0.0320972	-4.96141	69.8857	1.30094e-70	9.56826e-69	yes	down	33609	732.777	24079.5	40978.1	35769.5	952.5	668.39	577.44	BBA_00736	hypothetical protein
gene712	0.0322905	-4.95275	78.3842	4.12872e-79	3.81011e-77	yes	down	110.503	2.63	73.61	129.96	127.94	3.53	2.23	2.13	BBA_00713	galactose oxidase precursor
gene3908	0.0323264	-4.95114	67.8001	1.58443e-68	1.07631e-66	yes	down	848.63	24.76	580.04	1006.06	959.79	28.45	25.4	20.43	BBA_03909	filamentous hemagglutinin / adhesin
gene2453	0.0325039	-4.94324	69.9044	1.2463e-70	9.23582e-69	yes	down	13551.5	431.793	9814.91	16069.6	14770	595.23	363.49	336.66	BBA_02454	hypothetical protein
gene1996	0.0334553	-4.90162	32.3606	4.35936e-33	7.56086e-32	yes	down	1784.87	23.9467	2214.03	1399.87	1740.7	11.2	15.84	44.8	BBA_01997	hypothetical protein
gene5701	0.0339024	-4.88247	41.6487	2.24538e-42	6.01762e-41	yes	down	2083.52	66.19	1303.45	2500.66	2446.46	92.6	61.17	44.8	BBA_05702	WSC domain-containing protein
gene7372	0.034487	-4.8578	29.6757	2.11011e-30	3.23529e-29	yes	down	2962.92	108.353	2222.57	3543.89	3122.29	114.37	147.14	63.55	BBA_07373	hypothetical protein
gene10267	0.0349295	-4.83941	2.95025	0.00112137	0.0022062	yes	down	80.48	12.5	10.48	168.99	61.97	10.6	5.41	21.49	BBA_10268	cutinase transcription factor 1 alpha
gene1840	0.0351626	-4.82981	27.6939	2.0234e-28	2.79561e-27	yes	down	15.27	0.503333	8.09	18.22	19.5	0.75	0.34	0.42	BBA_01841	polyketide synthase
gene7647	0.0356771	-4.80886	94.8895	1.28975e-95	1.91156e-93	yes	down	1556.05	47.0333	1353.27	1885.81	1429.07	52.47	47.73	40.9	BBA_07648	hypothetical protein
gene8242	0.035819	-4.80313	93.9895	1.02456e-94	1.4525e-92	yes	down	502.06	15.6633	414.87	476.08	615.23	17.74	17.46	11.79	BBA_08243	calcineurin-like phosphoesterase
gene9032	0.0358543	-4.80171	98.0799	8.3204e-99	1.33426e-96	yes	down	50364.7	1736.39	41264.7	56421	53408.4	2028.55	1862.31	1318.3	BBA_09033	hypothetical protein
gene5112	0.0360083	-4.79553	57.3064	4.93894e-58	2.41564e-56	yes	down	2108.34	40.14	1661.13	2408.34	2255.54	21.42	36.26	62.74	BBA_05113	hypothetical protein
gene2067	0.0360193	-4.79509	95.7775	1.66899e-96	2.55094e-94	yes	down	448.273	13.27	377.36	426.29	541.17	16.55	13.33	9.93	BBA_02068	calcineurin-like phosphoesterase
gene3014	0.0362	-4.78787	73.8053	1.56572e-74	1.28705e-72	yes	down	38319	1244.93	29585	45123.1	40248.8	1667.58	1118.5	948.7	BBA_03015	class I hydrophobin
gene5815	0.0362579	-4.78556	41.4254	3.75534e-42	9.95522e-41	yes	down	88.7533	3.00667	134.95	56.8	74.51	2.66	2.62	3.74	BBA_05816	siderochrome-iron transporter MirC
gene801	0.0363471	-4.78201	3.41321	0.000386178	0.000802889	yes	down	15.5633	0.54	11.78	20.38	14.53	1.62	0	0	BBA_00802	hypothetical protein
gene6313	0.0365654	-4.77338	47.3465	4.50284e-48	1.5294e-46	yes	down	139.417	4.73667	151.32	122.61	144.32	7.56	3.43	3.22	BBA_06314	arabinofuranosidase B
gene7742	0.0368348	-4.76279	102.353	4.43973e-103	8.19424e-101	yes	down	355.42	8.43333	322.56	334.56	409.14	11.08	7.43	6.79	BBA_07743	serine peptidase, putative
gene2380	0.0368982	-4.76031	34.5862	2.59301e-35	5.06285e-34	yes	down	485.97	16.7533	251.49	686.2	520.22	17.86	14.6	17.8	BBA_02381	putative endochitinase CHI2
gene1929	0.037042	-4.75469	18.4565	3.49539e-19	2.81183e-18	yes	down	115.747	3.92333	219.33	59.47	68.44	5.77	3.53	2.47	BBA_01930	OPT peptide transporter Mtd1
gene3917	0.0372498	-4.74662	9.69515	2.01767e-10	8.31025e-10	yes	down	47.0067	1.59333	105.03	21.6	14.39	1.11	1.61	2.06	BBA_03918	cytosolic Fe-S cluster assembling factor cfd-1
gene4031	0.0376209	-4.73232	67.0332	9.26415e-68	6.20698e-66	yes	down	669.19	23.5167	491.19	790	726.38	30.35	20.58	19.62	BBA_04032	hydrolase, alpha/beta fold family protein
gene8241	0.0378086	-4.72514	18.1888	6.47512e-19	5.09571e-18	yes	down	43.5933	1.51333	13.91	54.34	62.53	1.79	1.39	1.36	BBA_08242	glycoside hydrolase family 43 protein
gene9168	0.0378834	-4.72229	34.7285	1.86845e-35	3.69237e-34	yes	down	63.49	2.25333	38.49	89.2	62.78	2.8	2.02	1.94	BBA_09169	Hexose transport-related protein, putative
gene4598	0.0382425	-4.70868	3.69671	0.000201044	0.000433366	yes	down	5.09667	0.183333	3.34	5.76	6.19	0	0.55	0	BBA_04599	origin recognition complex subunit 6
gene1614	0.0391198	-4.67596	60.101	7.92503e-61	4.16789e-59	yes	down	105.797	3.87	99.42	128.11	89.86	5.15	3.23	3.23	BBA_01615	aquaporin-2
gene6916	0.0393261	-4.66837	75.9025	1.25162e-76	1.06464e-74	yes	down	923.253	33.88	751.29	1040.75	977.72	44.87	30.64	26.13	BBA_06917	glycosyl hydrolase
gene4062	0.0400501	-4.64205	54.9359	1.15894e-55	5.29757e-54	yes	down	331.917	11.7833	217.29	394.07	384.39	14.83	10.25	10.27	BBA_04063	aspartic proteinase
gene6473	0.0404139	-4.629	93.7091	1.95391e-94	2.73045e-92	yes	down	1879.91	68.6633	1700.13	1774.29	2165.32	83.62	69.53	52.84	BBA_06474	cucumopine synthase
gene3309	0.0414073	-4.59397	19.5592	2.75915e-20	2.3717e-19	yes	down	53.7567	2.07	42.14	48.59	70.54	1.23	2.72	2.26	BBA_03310	hypothetical protein
gene2459	0.0416179	-4.58665	34.1924	6.42043e-35	1.23388e-33	yes	down	626.433	21.3033	309.88	786.76	782.66	27.43	19.39	17.09	BBA_02460	endonuclease/exonuclease/phosphatase family
gene6472	0.0421138	-4.56956	158.701	1.98919e-159	1.02412e-156	yes	down	327.643	12.7467	289.49	309.49	383.95	13.85	12.59	11.8	BBA_06473	Cytochrome P450 CYP684A2
gene5653	0.0428508	-4.54453	16.2544	5.56614e-17	3.81021e-16	yes	down	13.1433	0.173333	14.53	13.54	11.36	0.31	0.15	0.06	BBA_05654	OsmC-like protein
gene10341	0.0435245	-4.52203	31.6784	2.09677e-32	3.4882e-31	yes	down	493.553	20.3267	290.03	629.32	561.31	26.28	21.16	13.54	BBA_10342	hypothetical protein
gene5233	0.0439919	-4.50662	14.355	4.41534e-15	2.64326e-14	yes	down	160.67	5.44667	40.05	202.53	239.43	7.03	5.27	4.04	BBA_05234	glycosyl hydrolase
gene3109	0.0439942	-4.50654	8.81539	1.5297e-09	5.75298e-09	yes	down	50.42	2.07	6.18	60.81	84.27	2.18	2.47	1.56	BBA_03110	OPT oligopeptide transporter
gene2579	0.0457531	-4.44999	38.461	3.45928e-39	7.94336e-38	yes	down	199.627	8.59667	184.88	245.46	168.54	13.09	6.7	6	BBA_02580	allergen-like protein
gene9269	0.0457778	-4.44921	66.05	8.91295e-67	5.66146e-65	yes	down	72.4233	2.20333	56.45	87.21	73.61	2.68	2.29	1.64	BBA_09270	subtilisin-like protease PR1G
gene9689	0.0461817	-4.43654	1.82991	0.0147942	0.0241355	yes	down	1.41333	0.06	0.48	2.05	1.71	0.18	0	0	BBA_09690	hypothetical protein
gene3204	0.0465388	-4.42542	83.8632	1.37017e-84	1.38175e-82	yes	down	29.7733	0.803333	25.03	30.64	33.65	0.97	0.71	0.73	BBA_03205	hypothetical protein
gene4654	0.0470255	-4.41041	26.5171	3.04032e-27	3.93391e-26	yes	down	1810.3	66.2633	893.46	2054.63	2482.82	82.61	66.39	49.79	BBA_04655	hypothetical protein
gene9194	0.0474096	-4.39868	45.1998	6.31284e-46	1.96039e-44	yes	down	1169.67	41.3333	734.37	1379.94	1394.71	50.85	41.4	31.75	BBA_09195	hypothetical protein
gene9230	0.0484269	-4.36805	4.69758	2.00643e-05	4.91662e-05	yes	down	1.54333	0.03	2.31	0.91	1.41	0.07	0.02	0	BBA_09231	hypothetical protein
gene6150	0.0488703	-4.3549	19.7465	1.79265e-20	1.56568e-19	yes	down	4.86667	0.22	4.34	6.05	4.21	0.26	0.22	0.18	BBA_06151	ferric reductase like transmembrane component
gene5834	0.0493635	-4.34041	39.1624	6.88068e-40	1.64968e-38	yes	down	184.073	8.44	107.02	217.59	227.61	8.84	8.62	7.86	BBA_05835	putative peptide transporter
gene653	0.0503358	-4.31227	33.8776	1.32561e-34	2.48889e-33	yes	down	32.3733	1.53333	40.38	24.52	32.22	1.87	1.63	1.1	BBA_00654	hypothetical protein
gene2373	0.0508377	-4.29796	7.10049	7.93429e-08	2.53059e-07	yes	down	83.3233	2.9	4.32	121.63	124.02	2.84	3.18	2.68	BBA_02374	metalloprotease-like protein
gene2160	0.0511531	-4.28903	287.511	3.08279e-288	7.53896e-285	yes	down	1317.63	61.5	1351.87	1343.39	1257.63	58	63.86	62.64	BBA_02161	hypothetical protein
gene299	0.0511724	-4.28849	60.8173	1.52307e-61	8.18608e-60	yes	down	157.71	7.51667	128.72	168.75	175.66	10.23	6.35	5.97	BBA_00300	FoabaA-like protein
gene3375	0.0513966	-4.28218	62.0325	9.27943e-63	5.30827e-61	yes	down	516.617	24.7033	393.86	563.09	592.9	31.55	23.12	19.44	BBA_03376	glutaminase GtaA
gene8170	0.0515066	-4.2791	35.5611	2.74758e-36	5.65827e-35	yes	down	133.227	6.34	112.02	156.8	130.86	5.86	4.05	9.11	BBA_08171	adenylosuccinate synthetase
gene5270	0.0515459	-4.278	75.9859	1.03298e-76	8.86365e-75	yes	down	139.843	6.70667	115.53	154.88	149.12	8.12	6.62	5.38	BBA_05271	fatty acid hydroxylase superfamily protein
gene3211	0.0520321	-4.26445	26.56	2.75406e-27	3.57772e-26	yes	down	75.92	3.68	39.37	86.08	102.31	4.35	3.48	3.21	BBA_03212	phthalate transporter
gene1899	0.0523456	-4.25579	129.429	3.72703e-130	1.01272e-127	yes	down	10823.7	522.673	10839.5	10531.3	11100.1	607.97	558.32	401.73	BBA_01900	mitochondrial import inner membrane translocase subunit tim-9
gene4322	0.0527943	-4.24347	2.33358	0.00463895	0.00821921	yes	down	5.92	0.296667	12.14	3.25	2.37	0.89	0	0	BBA_04323	DUF1445 domain-containing protein
gene9170	0.0530038	-4.23776	17.1859	6.51832e-18	4.80861e-17	yes	down	82.2167	1.18	69.15	106.79	70.71	2.08	0.42	1.04	BBA_09171	hypothetical protein
gene7518	0.0533519	-4.22832	20.7061	1.96734e-21	1.8087e-20	yes	down	90.7267	4.50667	40.07	124	108.11	4.14	4.98	4.4	BBA_07519	glucose sorbosone dehydrogenase
gene8952	0.0533649	-4.22796	4.90813	1.23558e-05	3.11186e-05	yes	down	29.66	1.50333	18.63	35.88	34.47	1.06	3.45	0	BBA_08953	putative transposase
gene2533	0.053814	-4.21587	37.2988	5.0256e-38	1.09978e-36	yes	down	181.063	9.11667	140.75	210.31	192.13	13.62	7.41	6.32	BBA_02534	hypothetical protein
gene7477	0.054456	-4.19877	39.6854	2.06325e-40	5.13554e-39	yes	down	1275.91	64.7067	1223.05	1274.19	1330.5	87.14	71.58	35.4	BBA_07478	Pfs domain protein
gene7405	0.0545091	-4.19736	5.15363	7.02055e-06	1.82113e-05	yes	down	9.54	0.493333	1.41	17.38	9.83	0.76	0.37	0.35	BBA_07406	acyl-CoA thioesterase II
gene8860	0.0563074	-4.15053	43.5703	2.68943e-44	7.82975e-43	yes	down	87.4467	4.59667	75.73	103.09	83.52	5.5	5.29	3	BBA_08861	hypothetical protein
gene5673	0.0565704	-4.14381	123.365	4.31235e-124	1.05459e-121	yes	down	467.28	23.6267	560.09	420.67	421.08	28.09	22.81	19.98	BBA_05674	hexose transporter
gene6378	0.0566876	-4.14082	6.72592	1.87968e-07	5.7874e-07	yes	down	6.23	0.343333	4.71	8.43	5.55	0.78	0.13	0.12	BBA_06379	glycoside hydrolase family 16 protein
gene7923	0.0570606	-4.13136	2.20759	0.00620029	0.0107827	yes	down	0.46	0.02	0.41	0.6	0.37	0.06	0	0	BBA_07924	zinc ion binding protein
gene8932	0.0572373	-4.1269	96.055	8.81104e-97	1.36809e-94	yes	down	854.507	45.4167	748.89	903.75	910.88	55.55	44.45	36.25	BBA_08933	hypothetical protein
gene1634	0.057486	-4.12065	15.8287	1.4837e-16	9.83968e-16	yes	down	4.5	0.243333	4.96	5.28	3.26	0.29	0.27	0.17	BBA_01635	Cytochrome P450 CYP570E2
gene7341	0.0579502	-4.10904	2.0097	0.00977915	0.0164533	yes	down	0.563333	0.04	0.11	0.49	1.09	0.06	0	0.06	BBA_07342	C6 transcription factor
gene4240	0.0582831	-4.10078	87.0665	8.57946e-88	9.32492e-86	yes	down	192.76	10.9633	243.89	154.57	179.82	13.37	9.08	10.44	BBA_04241	phosphoesterase-like protein
gene1993	0.0583423	-4.09931	53.3419	4.55063e-54	1.91048e-52	yes	down	53.8833	2.92	45.76	56.83	59.06	3.44	3.32	2	BBA_01994	methionine permease
gene5268	0.0587267	-4.08984	52.2018	6.28419e-53	2.57205e-51	yes	down	288.687	15.3833	212.89	344.47	308.7	19.01	14.43	12.71	BBA_05269	GNS1/SUR4 family protein
gene7699	0.0590295	-4.08242	26.4998	3.16391e-27	4.07765e-26	yes	down	280.347	16.1267	135.66	311.1	394.28	17.68	15.7	15	BBA_07700	hypothetical protein
gene8470	0.0591857	-4.07861	9.26688	5.40909e-10	2.13096e-09	yes	down	12.2867	0.686667	5.79	23.79	7.28	0.68	0.62	0.76	BBA_08471	MFS allantoate transporter, putative
gene1592	0.0604361	-4.04845	51.5435	2.86066e-52	1.14684e-50	yes	down	226.96	12.7167	294.34	206.98	179.56	13.71	10.33	14.11	BBA_01593	quinone oxidoreductase
gene2205	0.0605932	-4.0447	22.0135	9.69364e-23	9.66597e-22	yes	down	247.36	13.6667	432.54	154.26	155.28	15.72	12.11	13.17	BBA_02206	carboxypeptidase S1
gene1183	0.0606648	-4.043	23.1134	7.70221e-24	8.2613e-23	yes	down	23.1733	1.17333	14.88	28.11	26.53	1.83	0.86	0.83	BBA_01184	FAD binding domain protein
gene9617	0.0617218	-4.01808	35.1342	7.34101e-36	1.47453e-34	yes	down	1919.98	111.24	1298.5	2299.25	2162.19	153.62	96.8	83.3	BBA_09618	dynamin GTPase, putative
gene6994	0.0618468	-4.01516	38.8201	1.51322e-39	3.54973e-38	yes	down	20.7033	1.17667	25.29	18.58	18.24	0.97	1.47	1.09	BBA_06995	aerobactin siderophore biosynthesis protein iucB
gene8280	0.0618539	-4.01499	2.53529	0.00291548	0.00535673	yes	down	2.78333	0.17	2.77	2.58	3	0	0	0.51	BBA_08281	Cnl2/NKP2 family protein
gene2765	0.0620058	-4.01145	15.568	2.70366e-16	1.75263e-15	yes	down	4.89667	0.326667	4.42	6.28	3.99	0.42	0.35	0.21	BBA_02766	BTB domain transcription factor
gene8389	0.0631606	-3.98483	18.2275	5.92293e-19	4.6762e-18	yes	down	2528.85	128.593	1161.9	2467.77	3956.88	170.84	124.07	90.87	BBA_08390	hypothetical protein
gene4103	0.0633152	-3.9813	13.1576	6.95586e-14	3.83337e-13	yes	down	26.9167	1.61	22.83	33.2	24.72	2.69	1.62	0.52	BBA_04104	DNA-binding protein
gene3582	0.0639577	-3.96674	2.11741	0.00763108	0.0130914	yes	down	0.66	0.0433333	0.05	1.2	0.73	0.07	0	0.06	BBA_03583	UDP-glucoronosyl and UDP-glucosyl transferase, putative
gene1900	0.0641394	-3.96265	81.0058	9.86799e-82	9.5573e-80	yes	down	126.93	7.60667	131.09	121.3	128.4	8.73	7.46	6.63	BBA_01901	RBP protein
gene1610	0.0648076	-3.94769	1.45079	0.0354169	0.0537212	yes	down	0.26	0.0166667	0.13	0.26	0.39	0.05	0	0	BBA_01611	FAD binding domain-containing protein
gene10054	0.0648719	-3.94626	18.4402	3.62886e-19	2.91202e-18	yes	down	378.197	22.9433	155.8	527.11	451.68	25.83	23.08	19.92	BBA_10055	putative hexosaminidase
gene9686	0.0654348	-3.9338	4.04012	9.11765e-05	0.000205836	yes	down	19.1667	1.15667	46.27	2.42	8.81	1.03	1.3	1.14	BBA_09687	hypothetical protein
gene9306	0.0655793	-3.93062	91.7156	1.92501e-92	2.44551e-90	yes	down	1649.27	100.323	1605.78	1658.08	1683.95	117.69	108.78	74.5	BBA_09307	acidic chitinase
gene3840	0.0657768	-3.92628	73.6208	2.39436e-74	1.9518e-72	yes	down	88.17	20.0067	106.39	81.24	76.88	18.22	21.13	20.67	BBA_03841	NADP-dependent glycerol dehydrogenase
gene8852	0.0658709	-3.92421	1.64602	0.0225935	0.0355493	yes	down	1.21667	0.0766667	0	3.05	0.6	0.09	0.05	0.09	BBA_08853	transcriptional regulator
gene3909	0.0661892	-3.91726	20.4657	3.42247e-21	3.10274e-20	yes	down	34.2633	2.11	20.08	37.41	45.3	2.71	1.28	2.34	BBA_03910	oxidoreductase FAD-binding domain-containing protein
gene3819	0.0663164	-3.91449	32.8496	1.41383e-33	2.52374e-32	yes	down	160.513	9.96333	107.61	206.66	167.27	13	8.82	8.07	BBA_03820	sarcosine oxidase
gene3907	0.0668178	-3.90362	16.4466	3.57593e-17	2.47032e-16	yes	down	224.36	12.7133	82.6	285.54	304.94	13.69	13.04	11.41	BBA_03908	endonuclease/Exonuclease/phosphatase protein
gene6681	0.0681329	-3.8755	22.8053	1.56573e-23	1.65043e-22	yes	down	233.457	21.8667	179.59	251.98	268.8	31.38	20.3	13.92	BBA_06682	hypothetical protein
gene5644	0.0697094	-3.8425	84.6214	2.39135e-85	2.46234e-83	yes	down	240.393	15.1733	283.96	192.87	244.35	15.55	13.31	16.66	BBA_05645	DUF1237 domain-containing protein
gene3945	0.0703529	-3.82925	64.6047	2.48459e-65	1.54804e-63	yes	down	868.043	55.34	1169.25	626.87	808.01	55.73	56.95	53.34	BBA_03946	glycosyl hydrolase family 2
gene9448	0.0703946	-3.82839	47.5869	2.58894e-48	8.91726e-47	yes	down	148.937	9.85	214.07	109.78	122.96	9.18	11.18	9.19	BBA_09449	hypothetical protein
gene5859	0.0704202	-3.82787	50.5627	2.73742e-51	1.05423e-49	yes	down	211.46	14.1167	165.68	236	232.7	17.12	13.75	11.48	BBA_05860	putative exported protein
gene245	0.0709514	-3.81702	39.1087	7.78628e-40	1.86223e-38	yes	down	3098	172.68	3134.13	3210.58	2949.3	225.32	195.2	97.52	BBA_00246	cutinase-like protein
gene1538	0.0710548	-3.81492	57.0863	8.19879e-58	3.99008e-56	yes	down	43.8633	3.19667	40.38	43.53	47.68	4.05	2.33	3.21	BBA_01539	hypothetical protein
gene621	0.0713777	-3.80838	2.01275	0.00971067	0.0163494	yes	down	3.78	0.256667	3.65	3.06	4.63	0.77	0	0	BBA_00622	hypothetical protein
gene1890	0.0714162	-3.8076	46.6577	2.19939e-47	7.24391e-46	yes	down	276.97	19.52	251.33	290.96	288.62	27.7	18.57	12.29	BBA_01891	hypothetical protein
gene8724	0.0717848	-3.80018	60.1193	7.5986e-61	4.01781e-59	yes	down	47.55	3.16	39.45	49.42	53.78	3.55	2.89	3.04	BBA_08725	low temperature requirement A
gene8882	0.0718401	-3.79907	6.72001	1.90543e-07	5.85576e-07	yes	down	58.7967	4.07333	20.62	74.45	81.32	7.41	2.46	2.35	BBA_08883	hypothetical protein
gene6998	0.0723726	-3.78841	21.4964	3.18864e-22	3.08824e-21	yes	down	3.62	0.243333	3.44	3.18	4.24	0.34	0.22	0.17	BBA_06999	hypothetical protein
gene6587	0.0730895	-3.77419	11.9297	1.17568e-12	5.91591e-12	yes	down	39.6667	2.54667	16.22	31.78	71	3.18	2.43	2.03	BBA_06588	hypothetical protein
gene4051	0.0733515	-3.76903	98.6417	2.28169e-99	3.78296e-97	yes	down	79.55	5.45	71.51	85.11	82.03	5.36	5.17	5.82	BBA_04052	dynactin p62 family protein
gene9513	0.0735441	-3.76525	15.5522	2.80385e-16	1.81158e-15	yes	down	64.18	4.27	89.65	41.17	61.72	2.94	2.65	7.22	BBA_09514	xanthine dehydrogenase
gene10062	0.073967	-3.75697	36.116	7.65512e-37	1.61384e-35	yes	down	32.07	2.21667	24.38	40.22	31.61	2.61	1.83	2.21	BBA_10063	flavin containing polyamine oxidase, putative
gene8044	0.0750495	-3.73601	104.391	4.06204e-105	7.79115e-103	yes	down	229.21	15.9933	249.01	220.64	217.98	19.86	14.16	13.96	BBA_08045	hypothetical protein
gene751	0.0752059	-3.73301	61.5831	2.61165e-62	1.46823e-60	yes	down	911.953	67.4933	778.9	959.15	997.81	84.54	66.16	51.78	BBA_00752	linker histone H1 and H5 family protein
gene5909	0.0755829	-3.7258	43.083	8.26015e-44	2.36952e-42	yes	down	68.2	4.77667	59.1	68.01	77.49	5.72	5.12	3.49	BBA_05910	isoprenylcysteine carboxyl methyltransferase
gene10237	0.0757568	-3.72248	3.17921	0.000661894	0.00133801	yes	down	4.67667	0.276667	9.96	2.33	1.74	0.35	0	0.48	BBA_10238	para-hydroxybenzoate polyprenyltransferase precursor
gene2706	0.0757676	-3.72227	31.2821	5.2232e-32	8.55835e-31	yes	down	35.0633	2.43333	48.66	31.23	25.3	2.27	2.61	2.42	BBA_02707	hypothetical protein
gene9227	0.0758273	-3.72114	26.8589	1.3838e-27	1.83668e-26	yes	down	52.1233	3.51667	36.7	62.34	57.33	4.2	3.6	2.75	BBA_09228	cell division control protein 14
gene6471	0.0758726	-3.72028	61.3396	4.57486e-62	2.51412e-60	yes	down	138.397	9.10333	122.2	125.12	167.87	11.67	7.6	8.04	BBA_06472	Cytochrome P450 CYP5099A1
gene9121	0.0761447	-3.71511	54.9027	1.25109e-55	5.69218e-54	yes	down	551.33	38.53	594.21	483.52	576.26	29.69	37.47	48.43	BBA_09122	hypothetical protein
gene4477	0.0762898	-3.71237	4.80832	1.55481e-05	3.87199e-05	yes	down	3.26667	0.226667	6.41	2.54	0.85	0.12	0.47	0.09	BBA_04478	ankyrin repeat protein
gene6479	0.0766426	-3.70571	8.59095	2.56477e-09	9.44957e-09	yes	down	77.4367	8.78333	59.99	91.21	81.11	6.6	4.68	15.07	BBA_06480	oxidoreductase FAD-binding domain-containing protein
gene3546	0.0767542	-3.70361	35.9819	1.04264e-36	2.18396e-35	yes	down	358.207	25.6333	477.29	264.35	332.98	20.68	27.49	28.73	BBA_03547	hypothetical protein
gene9558	0.0767652	-3.7034	20.4261	3.74912e-21	3.38945e-20	yes	down	51.28	3.72667	48.77	57.91	47.16	5.81	3.15	2.22	BBA_09559	reverse transcriptase
gene5143	0.0769702	-3.69956	51.1775	6.64452e-52	2.61031e-50	yes	down	35.2767	2.52333	33.38	39.29	33.16	3.29	2.13	2.15	BBA_05144	diacylglycerol kinase catalytic domain-containing protein
gene471	0.0769778	-3.69941	66.4044	3.94099e-67	2.55303e-65	yes	down	59.4233	4.70333	56.4	69.15	52.72	5	4.69	4.42	BBA_00472	3-dehydroquinate synthase
gene5352	0.0770659	-3.69776	5.17931	6.61743e-06	1.72067e-05	yes	down	4.87	0.403333	1.35	4.48	8.78	0.29	0.38	0.54	BBA_05353	class III chitinase ChiA2
gene436	0.0775476	-3.68877	2.76087	0.00173434	0.00330773	yes	down	2.74333	0.193333	0.07	4.39	3.77	0.08	0.32	0.18	BBA_00437	Spc97/Spc98 family protein
gene6237	0.0776684	-3.68653	33.5462	2.84341e-34	5.27785e-33	yes	down	76.55	5.54	63.13	81.08	85.44	7.54	5.58	3.5	BBA_06238	Rap1 Myb domain-containing protein
gene3955	0.0777702	-3.68464	59.7905	1.61981e-60	8.3836e-59	yes	down	308.8	16.7333	232.86	360.36	333.18	18.68	17.42	14.1	BBA_03956	sterigmatocystin 8-O-methyltransferase precursor, putative
gene7367	0.0781655	-3.67732	2.77201	0.00169039	0.00322768	yes	down	1.34333	0.0966667	1.39	1.66	0.98	0.1	0.1	0.09	BBA_07368	hypothetical protein
gene6749	0.0784258	-3.67253	7.88139	1.31403e-08	4.5388e-08	yes	down	399.613	32.6333	292.91	421.58	484.35	65.9	20.64	11.36	BBA_06750	hypothetical protein
gene3856	0.0790832	-3.66049	7.62742	2.35818e-08	7.92706e-08	yes	down	5.13333	0.153333	4.32	1.05	10.03	0.23	0.08	0.15	BBA_03857	hypothetical protein
gene1030	0.0797633	-3.64813	42.1918	6.43021e-43	1.76191e-41	yes	down	165.133	12.2467	120.01	192.9	182.49	14.05	9.96	12.73	BBA_01031	hypothetical protein
gene8738	0.080016	-3.64357	3.14592	0.000714628	0.00143867	yes	down	21.3733	1.58667	21.35	20.96	21.81	1.08	3.68	0	BBA_08739	DUF1168 domain-containing protein
gene6742	0.0807635	-3.63015	10.7019	1.98665e-11	8.92671e-11	yes	down	877.453	36.3733	128	1211.18	1293.18	49.86	29.33	29.93	BBA_06743	hypothetical protein
gene6566	0.0808383	-3.62882	7.0418	9.08235e-08	2.87706e-07	yes	down	4.36667	0.323333	4.08	4.36	4.66	0.08	0.53	0.36	BBA_06567	Catalase-like domain, heme-dependent
gene2601	0.0809698	-3.62647	146.638	2.30141e-147	9.00495e-145	yes	down	440.413	17.1633	416.62	460.85	443.77	18.39	9.98	23.12	BBA_02602	cell wall protein
gene342	0.0815128	-3.61683	21.0891	8.14517e-22	7.63912e-21	yes	down	54.6833	4.16333	54.97	55.5	53.58	6.34	4.13	2.02	BBA_00343	Cys/Met metabolism PLP-dependent enzyme
gene7119	0.0815755	-3.61572	19.7584	1.74414e-20	1.52741e-19	yes	down	26.1333	1.98333	14.89	31.05	32.46	2.31	1.8	1.84	BBA_07120	major facilitator superfamily transporter
gene8622	0.0823637	-3.60185	90.9959	1.00946e-91	1.24994e-89	yes	down	3352.7	264.033	3355.04	3505.55	3197.52	323.38	264.36	204.36	BBA_08623	hypothetical protein
gene5761	0.0828598	-3.59318	8.20639	6.21749e-09	2.2084e-08	yes	down	18.5867	1.42667	36.38	8.88	10.5	1.85	1.54	0.89	BBA_05762	Acyl-CoA N-acyltransferase
gene8497	0.0835976	-3.5804	12.3351	4.6228e-13	2.41819e-12	yes	down	40.2133	3.17	27.19	48.9	44.55	5.41	1.37	2.73	BBA_08498	endonuclease/exonuclease/phosphatase family
gene4660	0.0839715	-3.57396	146.07	8.50295e-147	3.08059e-144	yes	down	6576.18	505.05	7330.17	6391.34	6007.04	507.95	455.57	551.63	BBA_04661	hypothetical protein
gene6685	0.0848717	-3.55857	1.73805	0.0182791	0.0292981	yes	down	7.07	0.546667	6.96	8.42	5.83	0	1.64	0	BBA_06686	Cupin, RmlC-type
gene7234	0.0862733	-3.53494	35.4395	3.63511e-36	7.43904e-35	yes	down	23.3367	1.87	19.56	23.81	26.64	2.15	2.05	1.41	BBA_07235	cation efflux family protein
gene5607	0.0865056	-3.53106	1.35886	0.0437663	0.0653023	yes	down	23.8933	1.98	22.92	22.85	25.91	5.03	0.91	0	BBA_05608	FHA domain-containing protein
gene9264	0.0866345	-3.52891	27.2545	5.56604e-28	7.58314e-27	yes	down	18.2667	1.35	15.83	22.72	16.25	1.86	0.96	1.23	BBA_09265	integral membrane protein PTH11-like protein
gene1925	0.0867023	-3.52779	1.30809	0.049194	0.0726583	yes	down	13.0267	1.02333	13.41	9.87	15.8	0.2	0	2.87	BBA_01926	PHD-finger domain-containing protein
gene7894	0.086766	-3.52673	11.559	2.76052e-12	1.34613e-11	yes	down	113.603	9.12667	176.11	85.81	78.89	5.57	11.18	10.63	BBA_07895	tubulin-specific chaperone Rbl2
gene2432	0.0872201	-3.51919	61.7621	1.72933e-62	9.77824e-61	yes	down	163.64	13.4	156.11	171.66	163.15	16.54	12.48	11.18	BBA_02433	putative GTP release factor
gene2014	0.0874769	-3.51495	2.99164	0.00101944	0.00201703	yes	down	3.03	0.24	1.16	3.83	4.1	0.25	0.47	0	BBA_02015	hypothetical protein
gene7017	0.0875468	-3.5138	302.791	1.6189e-303	5.2787e-300	yes	down	236.953	17.87	238.04	230.83	241.99	19.46	16.63	17.52	BBA_07018	beta tubulin
gene7781	0.0877	-3.51128	54.4305	3.71096e-55	1.63516e-53	yes	down	1041.63	84.1633	1005.37	1021.89	1097.63	64.9	85.24	102.35	BBA_07782	hypothetical protein
gene1185	0.087709	-3.51113	21.4054	3.93187e-22	3.75968e-21	yes	down	23.49	1.89	19.39	24.41	26.67	1.22	2.72	1.73	BBA_01186	hypothetical protein
gene9775	0.0882832	-3.50172	2.95913	0.00109868	0.00216548	yes	down	33.0533	2.59667	70.76	4.08	24.32	1.19	1.24	5.36	BBA_09776	hypothetical protein
gene6799	0.0883151	-3.5012	37.4636	3.43892e-38	7.57647e-37	yes	down	145.597	4.88667	98.46	167.15	171.18	5.3	5.03	4.33	BBA_06800	beta-galactosidase
gene7797	0.0885432	-3.49748	53.2714	5.35317e-54	2.23781e-52	yes	down	312.42	25.8733	254.15	319.16	363.95	32.23	25.63	19.76	BBA_07798	glycosyl hydrolase family 3 N terminal domain-containing protein
gene2466	0.0885471	-3.49741	1.46673	0.0341403	0.0520137	yes	down	5.19667	0.416667	9.23	4.97	1.39	0	0	1.25	BBA_02467	carbon-nitrogen hydrolase
gene1455	0.0887764	-3.49368	47.8529	1.40309e-48	4.90179e-47	yes	down	606.293	51.1767	470.77	685.27	662.84	52.63	53.14	47.76	BBA_01456	hypothetical protein
gene9268	0.0888241	-3.49291	3.02166	0.000951352	0.00189072	yes	down	0.923333	0.0766667	0.65	0.63	1.49	0.05	0.14	0.04	BBA_09269	secreted lipase 1 precursor
gene3471	0.0892477	-3.48604	40.3528	4.43815e-41	1.11892e-39	yes	down	151.86	12.5667	117.87	153.26	184.45	15.66	12.63	9.41	BBA_03472	Ankyrin repeat protein
gene3445	0.0895245	-3.48157	2.45785	0.00348457	0.00632747	yes	down	96.37	13.32	5.37	204.86	78.88	13.32	11.6	15.04	BBA_03446	MFS transporter
gene2812	0.0908853	-3.45981	47.8895	1.28968e-48	4.52175e-47	yes	down	338.483	16.53	460.6	269.6	285.25	16.06	13.96	19.57	BBA_02813	putative 2-oxoglutarate/malate translocator
gene8796	0.0911375	-3.45581	28.3121	4.87421e-29	6.99114e-28	yes	down	22.6967	2.24	16.96	24.22	26.91	2.21	3.05	1.46	BBA_08797	hypothetical protein
gene3579	0.0925089	-3.43426	46.9465	1.13117e-47	3.76364e-46	yes	down	85.5667	8.96333	67.03	102.74	86.93	9.11	9.76	8.02	BBA_03580	FkbM family methyltransferase
gene2514	0.0925882	-3.43303	17.8835	1.30781e-18	1.00971e-17	yes	down	50.86	4.37667	30.1	52.4	70.08	5.55	4.57	3.01	BBA_02515	citrate synthase family member
gene7648	0.0935776	-3.41769	15.5433	2.86252e-16	1.84582e-15	yes	down	298.97	15.3967	553.89	145.8	197.22	13.42	15.07	17.7	BBA_07649	major facilitator superfamily transporter
gene9593	0.0942194	-3.40783	13.1331	7.36029e-14	4.04258e-13	yes	down	34.0533	2.99333	16.37	36.3	49.49	3.96	2.88	2.14	BBA_09594	putative peptidylarginine deiminase
gene835	0.0942248	-3.40775	38.074	8.43385e-39	1.90972e-37	yes	down	166.587	16.19	189.14	149.66	160.96	21.77	16.3	10.5	BBA_00836	Cystinosin/ERS1p
gene8028	0.0947814	-3.39925	50.172	6.72968e-51	2.56147e-49	yes	down	168.06	14.76	156.86	160.12	187.2	17.12	16.71	10.45	BBA_08029	lipase-like protein
gene6303	0.0949827	-3.39619	1.69706	0.0200881	0.031936	yes	down	5.99333	0.51	7.22	5.94	4.82	0	0	1.53	BBA_06304	lipocalin-like domain-containing protein
gene3220	0.0955664	-3.38735	25.4838	3.28217e-26	3.96862e-25	yes	down	195.65	11.4333	286.18	142.13	158.64	12.69	11.5	10.11	BBA_03221	arginase-like protein
gene192	0.0958038	-3.38377	70.6633	2.17113e-71	1.65922e-69	yes	down	394.473	34.8167	313.48	426.17	443.77	38.12	32.43	33.9	BBA_00193	galactose oxidase precursor
gene1594	0.0959261	-3.38193	50.9001	1.25851e-51	4.8852e-50	yes	down	212.407	16.07	170.47	229.16	237.59	20.11	15.1	13	BBA_01595	hypothetical protein
gene1293	0.0959485	-3.3816	12.0941	8.05109e-13	4.11903e-12	yes	down	136.69	10.8567	49.81	164.59	195.67	10.83	10.98	10.76	BBA_01294	zinc/iron transporter protein
gene3956	0.0961025	-3.37928	35.7104	1.94805e-36	4.03725e-35	yes	down	151.18	13.06	115.21	172.08	166.25	14.17	14.76	10.25	BBA_03957	integral membrane protein
gene2774	0.0964448	-3.37415	23.5044	3.1307e-24	3.41411e-23	yes	down	299.737	26.0467	178.05	350.25	370.91	30.17	28.75	19.22	BBA_02775	Amine oxidase
gene9223	0.096754	-3.36954	43.2626	5.46297e-44	1.57637e-42	yes	down	150.157	13.49	110.45	170.61	169.41	15.51	12.59	12.37	BBA_09224	hypothetical protein
gene3577	0.0969773	-3.36621	10.9015	1.25466e-11	5.75931e-11	yes	down	46.4733	4.2	16.86	58.08	64.48	4.54	3.69	4.37	BBA_03578	siderophore iron transporter mirB
gene6019	0.0972342	-3.36239	19.0288	9.35924e-20	7.77843e-19	yes	down	13.5967	0.75	10.96	16.62	13.21	0.78	1.03	0.44	BBA_06020	hypothetical protein
gene7633	0.0975299	-3.35801	98.25	5.62288e-99	9.16718e-97	yes	down	90.3133	5.99667	105.02	74.94	90.98	6.7	6	5.29	BBA_07634	MFS multidrug transporter
gene6109	0.0989705	-3.33686	44.3393	4.57789e-45	1.37365e-43	yes	down	338.403	31.1267	278.41	363.39	373.41	32.74	24.23	36.41	BBA_06110	palI protein
gene92	0.0990139	-3.33623	1.90531	0.0124363	0.0205388	yes	down	0.873333	0.08	0.38	0.64	1.6	0.08	0.08	0.08	BBA_00093	methyltransferase domain-containing protein
gene4324	0.099376	-3.33096	13.6615	2.18009e-14	1.24711e-13	yes	down	83.4133	7.74333	49.01	105.37	95.86	5.61	9.64	7.98	BBA_04325	hypothetical protein
gene6678	0.0997724	-3.32521	5.01862	9.58022e-06	2.44939e-05	yes	down	17.1967	1.53333	38.52	3.25	9.82	1.37	1.76	1.47	BBA_06679	hypothetical protein
gene7621	0.100024	-3.32159	8.20204	6.27994e-09	2.22897e-08	yes	down	16.2167	1.50667	17.34	13.8	17.51	0.78	2.3	1.44	BBA_07622	yjfJ-like protein
gene1042	0.101252	-3.30398	2.54246	0.00286773	0.0052789	yes	down	13.6533	1.23667	16.49	7.47	17	0	1.7	2.01	BBA_01043	PHD-finger domain-containing protein
gene5445	0.101576	-3.29937	22.672	2.12807e-23	2.21927e-22	yes	down	38.8467	3.69	41.16	39.87	35.51	4.29	2.66	4.12	BBA_05446	transcription initiation factor IID
gene7094	0.101873	-3.29516	37.5914	2.5623e-38	5.68353e-37	yes	down	638.4	59.7433	887.83	489.26	538.11	70.81	56.9	51.52	BBA_07095	glucose transporter
gene9847	0.10196	-3.29392	2.90792	0.00123617	0.002417	yes	down	1.22	0.13	1.16	1.32	1.18	0.14	0	0.25	BBA_09848	uroporphyrinogen-III synthase HemD
gene7543	0.103351	-3.27438	38.2486	5.64109e-39	1.28627e-37	yes	down	776.627	74.8333	613.9	814.05	901.93	98.29	66.45	59.76	BBA_07544	zinc finger protein odd-paired-like (opl)
gene2515	0.103356	-3.2743	66.2596	5.50015e-67	3.53964e-65	yes	down	213.62	13.3133	185.65	229.61	225.6	13.68	10.03	16.23	BBA_02516	Malate synthase, glyoxysomal
gene7566	0.104231	-3.26215	42.7223	1.89533e-43	5.34298e-42	yes	down	30.6933	2.94333	29.38	33.68	29.02	2.39	3.17	3.27	BBA_07567	nonspecific lipid-transfer protein
gene4803	0.104434	-3.25934	85.362	4.34482e-86	4.57001e-84	yes	down	101.21	9.78333	92.25	101.39	109.99	11.48	8.62	9.25	BBA_04804	tripeptidyl peptidase SED3
gene9195	0.104508	-3.25831	12.3035	4.97196e-13	2.59252e-12	yes	down	14.6433	3.94	11.73	14.01	18.19	3.86	4.01	3.95	BBA_09196	hypothetical protein
gene4066	0.105042	-3.25096	21.1058	7.83828e-22	7.35835e-21	yes	down	96.9233	27.0633	62.35	114.52	113.9	33.21	26.3	21.68	BBA_04067	ATP adenylyltransferase
gene5070	0.105082	-3.25041	35.2315	5.86863e-36	1.18609e-34	yes	down	12	1.08	10.52	12.61	12.87	1.08	1.03	1.13	BBA_05071	phosphotransferase enzyme family protein
gene423	0.105363	-3.24656	1.50202	0.0314764	0.0482832	yes	down	2.79	0.28	2.76	2.75	2.86	0.84	0	0	BBA_00424	tyrosyl-DNA phosphodiesterase
gene8915	0.105676	-3.24228	54.7308	1.85847e-55	8.41645e-54	yes	down	872.213	57.8367	778.88	1013.82	823.94	71.37	55.95	46.19	BBA_08916	carbonic anhydrase
gene1982	0.105776	-3.24092	50.0504	8.90408e-51	3.37596e-49	yes	down	702.093	69.9233	666.54	733.76	705.98	83.46	76.9	49.41	BBA_01983	hypothetical protein
gene1122	0.107063	-3.22347	30.9104	1.22918e-31	1.96789e-30	yes	down	49.4067	4.62333	39.78	50.35	58.09	3.54	3.22	7.11	BBA_01123	VPS9 domain-containing protein
gene3681	0.107362	-3.21945	19.7561	1.75349e-20	1.53423e-19	yes	down	35.81	3.60667	22.42	42.6	42.41	4.25	3.63	2.94	BBA_03682	isoflavone reductase family protein
gene2163	0.107549	-3.21694	13.7634	1.72431e-14	9.93943e-14	yes	down	4.98	0.496667	5.51	4.83	4.6	0.57	0.22	0.7	BBA_02164	hypothetical protein
gene7775	0.107595	-3.21632	24.1988	6.32728e-25	7.18856e-24	yes	down	35.57	3.33	48.12	26.84	31.75	3.71	4.06	2.22	BBA_07776	hypothetical protein
gene3470	0.107924	-3.21191	15.3814	4.1554e-16	2.64981e-15	yes	down	9.67333	0.96	9.27	8.12	11.63	0.93	1.38	0.57	BBA_03471	FAD dependent oxidoreductase domain containing protein
gene1806	0.108082	-3.20981	32.5108	3.08475e-33	5.42716e-32	yes	down	130.47	16.5967	87.34	140.22	163.85	20.22	14.03	15.54	BBA_01807	hypothetical protein
gene3581	0.108677	-3.20188	22.3575	4.39081e-23	4.48807e-22	yes	down	88.1033	6.49	53.69	116.24	94.38	5.61	5.43	8.43	BBA_03582	O-methyltransferase family protein
gene8984	0.108933	-3.19849	6.30529	4.95121e-07	1.46102e-06	yes	down	10.09	0.826667	4	15.98	10.29	0.79	1.15	0.54	BBA_08985	ThiJ/PfpI family protein
gene4417	0.109379	-3.19259	15.1935	6.40447e-16	4.04184e-15	yes	down	26.3567	2.71	19.28	29.95	29.84	4	2.24	1.89	BBA_04418	major facilitator superfamily transporter
gene4241	0.110145	-3.18252	130.272	5.34861e-131	1.53883e-128	yes	down	185.58	18.95	178.11	184.29	194.34	20.26	18.18	18.41	BBA_04242	vacuolar iron transporter Ccc1
gene1994	0.110275	-3.18082	15.4608	3.46108e-16	2.22154e-15	yes	down	101.343	10.3233	157.03	89.67	57.33	12.38	10.07	8.52	BBA_01995	methyltransferase-like protein
gene7673	0.111449	-3.16555	68.6664	2.15556e-69	1.52795e-67	yes	down	483.89	41.12	499.86	478.52	473.29	52.54	39.85	30.97	BBA_07674	Peptidase S33, tripeptidyl-peptidase
gene3933	0.112625	-3.1504	25.0712	8.48713e-26	1.00632e-24	yes	down	179.31	18.8567	133.43	199.22	205.28	25.6	17.67	13.3	BBA_03934	Cytochrome P450 CYP617A1
gene1917	0.11275	-3.1488	8.20532	6.23269e-09	2.213e-08	yes	down	741.58	69.62	1517.46	317.1	390.18	78.13	60.24	70.49	BBA_01918	hypothetical protein
gene707	0.112761	-3.14867	3.07831	0.000835009	0.00166899	yes	down	72.4667	8.30333	81.86	56.21	79.33	10.46	1.09	13.36	BBA_00708	hypothetical protein
gene1961	0.114135	-3.13119	17.4033	3.9508e-18	2.95013e-17	yes	down	84.87	10.18	49.48	98.33	106.8	13.06	8.25	9.23	BBA_01962	hypothetical protein
gene7233	0.114221	-3.13011	25.1017	7.91201e-26	9.40404e-25	yes	down	13.7367	1.45	15.04	15.27	10.9	1.77	1.45	1.13	BBA_07234	monooxygenase-like protein
gene5669	0.114463	-3.12704	3.52995	0.000295152	0.000621298	yes	down	14.6733	1.53	32.58	3.88	7.56	2.19	1.87	0.53	BBA_05670	GPI anchored protein, putative
gene6474	0.114504	-3.12653	88.3852	4.11887e-89	4.63112e-87	yes	down	339.19	18.78	318.01	315.52	384.04	24.3	16.05	15.99	BBA_06475	adenylate-forming enzyme AfeA
gene2862	0.115855	-3.10961	54.0091	9.7923e-55	4.25726e-53	yes	down	140.07	18.2267	116.18	145.11	158.92	20.84	17.86	15.98	BBA_02863	cyclin domain-containing protein
gene2032	0.11596	-3.1083	55.8547	1.39737e-56	6.54023e-55	yes	down	574.923	61.9967	645.31	578.14	501.32	78.12	56.85	51.02	BBA_02033	feruloyl esterase A precursor
gene6598	0.116706	-3.09905	88.4736	3.3602e-89	3.82203e-87	yes	down	52380.6	5117.62	48579.6	54261.8	54300.3	6102.39	5142.52	4107.95	BBA_06599	hydrophobin-like protein
gene2221	0.116795	-3.09795	11.6747	2.11506e-12	1.04229e-11	yes	down	18.6067	2.01	21.91	15.23	18.68	1.35	3.35	1.33	BBA_02222	F-box domain-containing protein
gene8887	0.118099	-3.08193	11.4796	3.3143e-12	1.60656e-11	yes	down	65.9333	7.37333	47.25	69.01	81.54	10.99	7.31	3.82	BBA_08888	mitotic spindle biogenesis protein Spc19, putative
gene9559	0.118567	-3.07623	94.282	5.22404e-95	7.6271e-93	yes	down	123.387	12.36	117.32	121.85	130.99	13.59	10.72	12.77	BBA_09560	GATA zinc finger protein
gene7630	0.118768	-3.07379	44.0345	9.23681e-45	2.72974e-43	yes	down	262.347	28.73	330.59	253.72	202.73	32.82	28.6	24.77	BBA_07631	family S53 protease
gene4975	0.11896	-3.07145	92.3136	4.85695e-93	6.33476e-91	yes	down	245.99	27.21	223.1	256.03	258.84	31.77	26.62	23.24	BBA_04976	enoyl-CoA hydratase/isomerase family protein
gene3988	0.119238	-3.06808	23.5312	2.94332e-24	3.23137e-23	yes	down	102.48	11.3	71.12	129.21	107.11	12.46	10.3	11.14	BBA_03989	hypothetical protein
gene5442	0.119293	-3.06742	32.2481	5.64774e-33	9.74359e-32	yes	down	207.617	25.4267	148.07	242.24	232.54	26.65	26.69	22.94	BBA_05443	HMG box protein
gene5239	0.119779	-3.06155	25.1606	6.90909e-26	8.24204e-25	yes	down	169.317	33.29	163.29	147.62	197.04	39.1	27.27	33.5	BBA_05240	BolA-like protein
gene1519	0.120077	-3.05797	7.47873	3.321e-08	1.10234e-07	yes	down	46.65	5.17667	44.17	42.15	53.63	6.63	1.41	7.49	BBA_01520	hypothetical protein
gene4661	0.121158	-3.04503	81.2425	5.72088e-82	5.6527e-80	yes	down	2658.09	285.95	2965.1	2549.65	2459.51	274.16	250.45	333.24	BBA_04662	SAM-dependent methyltransferase
gene3039	0.121898	-3.03626	27.9942	1.01344e-28	1.43052e-27	yes	down	1226.62	141.943	968.71	1373.86	1337.29	190.78	134.41	100.64	BBA_03040	DUF636 domain protein
gene3695	0.122137	-3.03343	6.1375	7.28619e-07	2.10931e-06	yes	down	43.6167	5.10333	37.74	45.16	47.95	9.53	4.2	1.58	BBA_03696	hypothetical protein
gene8166	0.122332	-3.03112	48.2202	6.02269e-49	2.14233e-47	yes	down	146.6	17.7667	133.77	153.3	152.73	18.12	14.82	20.36	BBA_08167	DUF323 domain-containing protein
gene7521	0.122399	-3.03034	54.4369	3.65708e-55	1.62607e-53	yes	down	124.523	13.4867	151.82	111.13	110.62	13.59	11.68	15.19	BBA_07522	Homocysteine synthase
gene5037	0.123114	-3.02193	23.8449	1.42916e-24	1.58864e-23	yes	down	11.7733	3.88	12.03	10.36	12.93	4.32	4.1	3.22	BBA_05038	hypothetical protein
gene7013	0.123643	-3.01574	103.375	4.21567e-104	7.93033e-102	yes	down	373.36	32.06	341.43	383.91	394.74	32.65	33.25	30.28	BBA_07014	hypothetical protein
gene458	0.123846	-3.01338	19.9006	1.25713e-20	1.10587e-19	yes	down	97.9567	11.3267	76.31	104.89	112.67	16.57	9.93	7.48	BBA_00459	hypothetical protein
gene7479	0.125776	-2.99107	48.0074	9.83057e-49	3.45909e-47	yes	down	389.98	52.35	336.7	416.4	416.84	59.73	53.46	43.86	BBA_07480	membrane copper amine oxidase
gene2516	0.126739	-2.98006	27.7133	1.9349e-28	2.68471e-27	yes	down	57.5867	7.64667	39.31	63.86	69.59	9.42	7.52	6	BBA_02517	BR serine/threonine-protein kinase
gene233	0.126852	-2.97878	22.456	3.49954e-23	3.59963e-22	yes	down	35.8033	4.24	27.84	42.93	36.64	5.18	4.16	3.38	BBA_00234	alpha/beta hydrolase
gene2098	0.126926	-2.97794	36.3239	4.74319e-37	1.01085e-35	yes	down	39.7333	4.66	38.75	32.66	47.79	5.69	4.21	4.08	BBA_02099	helix-loop-helix DNA-binding domain-containing protein
gene1577	0.127016	-2.97692	7.74534	1.79746e-08	6.11574e-08	yes	down	127.61	15.6667	121.3	102.5	159.03	24.58	14.79	7.63	BBA_01578	thermoresistant glucokinase family carbohydrate kinase
gene1002	0.127056	-2.97647	27.9573	1.10325e-28	1.55281e-27	yes	down	97.4367	10.4333	76.76	99.24	116.31	13.73	10.7	6.87	BBA_01003	subtilase-like protein
gene3720	0.127732	-2.96881	32.688	2.05096e-33	3.63451e-32	yes	down	243.453	28.7567	252.09	199.36	278.91	37.81	28.03	20.43	BBA_03721	alkaline phosphatase
gene6254	0.12777	-2.96838	15.4567	3.49391e-16	2.23967e-15	yes	down	34.02	4.00333	30.62	34.89	36.55	3.43	2.57	6.01	BBA_06255	hypothetical protein
gene8946	0.12778	-2.96826	14.725	1.88378e-15	1.15386e-14	yes	down	43.2367	5.15333	26.93	45.18	57.6	6.99	3.68	4.79	BBA_08947	Bicarbonate transporter
gene5128	0.128564	-2.95944	34.6854	2.06358e-35	4.06156e-34	yes	down	448.303	53.9433	371.46	502.71	470.74	70.32	47.74	43.77	BBA_05129	hypothetical protein
gene9375	0.128966	-2.95493	4.24891	5.63749e-05	0.000130215	yes	down	15.6567	1.81333	20.13	12.54	14.3	0.49	0.81	4.14	BBA_09376	histone deacetylation protein Rxt3
gene8443	0.129257	-2.95169	10.41	3.89074e-11	1.70287e-10	yes	down	35.2033	4.44	36.19	35.58	33.84	6.85	4.29	2.18	BBA_08444	DUF1715 domain-containing protein
gene7402	0.129745	-2.94625	91.7833	1.64692e-92	2.11975e-90	yes	down	136.527	16.47	134.59	138.89	136.1	15.8	15.46	18.15	BBA_07403	hypothetical protein
gene4047	0.129854	-2.94504	66.1586	6.94039e-67	4.43732e-65	yes	down	71.4667	8.14	66.97	75.43	72	9.34	7.4	7.68	BBA_04048	putative succinate-fumarate transporter
gene8945	0.130815	-2.9344	5.47828	3.32446e-06	8.9537e-06	yes	down	4.03667	0.41	2.12	4.95	5.04	0.57	0.48	0.18	BBA_08946	mitochondrial GTPase (YlqF), putative
gene9757	0.131584	-2.92594	71.0745	8.42421e-72	6.54013e-70	yes	down	66.93	9.86333	67.01	71.86	61.92	8.35	8.61	12.63	BBA_09758	serum paraoxonase/arylesterase family protein
gene4844	0.131842	-2.92311	62.8604	1.37902e-63	8.07761e-62	yes	down	243.797	27.6767	218.15	258.95	254.29	34.66	23.22	25.15	BBA_04845	hypothetical protein
gene7478	0.132388	-2.91716	22.0245	9.45257e-23	9.44485e-22	yes	down	373.14	45.9633	259.82	417.61	441.99	56.08	48.79	33.02	BBA_07479	putative peptidylarginine deiminase
gene7816	0.132462	-2.91635	32.3953	4.02394e-33	7.01643e-32	yes	down	48.39	5.93667	55.76	43.27	46.14	8.06	5.19	4.56	BBA_07817	prenyltransferase alpha subunit
gene5826	0.13318	-2.90856	39.6553	2.2114e-40	5.47642e-39	yes	down	173.547	13.6233	177.67	154.79	188.18	10.43	11.94	18.5	BBA_05827	siderophore iron transporter
gene2317	0.133375	-2.90644	34.027	9.39717e-35	1.78839e-33	yes	down	173.28	22.9033	129.69	191.81	198.34	25.59	21.49	21.63	BBA_02318	Ser/Thr protein phosphatase family protein
gene2943	0.133705	-2.90287	15.0812	8.29429e-16	5.20094e-15	yes	down	89.3933	11.1633	69.06	99.59	99.53	16.24	11.07	6.18	BBA_02944	tat pathway signal sequence
gene3998	0.134321	-2.89624	29.0374	9.17514e-30	1.36193e-28	yes	down	422.33	57.5167	328.29	447.14	491.56	70.14	56.69	45.72	BBA_03999	hypothetical protein
gene2863	0.134614	-2.8931	22.6856	2.06233e-23	2.15526e-22	yes	down	76.3133	9.28333	52.41	88.16	88.37	10.45	7.19	10.21	BBA_02864	heavy metal translocating P-type ATPase
gene2794	0.134654	-2.89267	45.2425	5.72141e-46	1.79381e-44	yes	down	72.9433	9.43	59.82	81.71	77.3	10.98	9.01	8.3	BBA_02795	vacuolar calcium ion transporter
gene8082	0.134669	-2.89251	57.8026	1.57534e-58	7.86223e-57	yes	down	523.42	77.07	447.09	499.25	623.92	89.1	73.55	68.56	BBA_08083	helix-loop-helix DNA-binding domain-containing protein
gene7284	0.135867	-2.87973	36.4353	3.67047e-37	7.83942e-36	yes	down	146.63	8.29333	111.83	138.03	190.03	7.94	7.19	9.75	BBA_07285	Multicopper oxidase family protein
gene2402	0.136353	-2.87458	152.778	1.6686e-153	8.16114e-151	yes	down	246.963	32.5867	270.89	208.29	261.71	35.02	32.53	30.21	BBA_02403	glycosyl hydrolase, putative
gene5946	0.136482	-2.87322	13.3389	4.58276e-14	2.55143e-13	yes	down	9.43	1.18667	10.97	10.41	6.91	1.49	1.35	0.72	BBA_05947	short chain dehydrogenase
gene4084	0.136503	-2.873	6.29061	5.12145e-07	1.50852e-06	yes	down	18.79	1.65	27.64	14.49	14.24	1.94	1.41	1.6	BBA_04085	hypothetical protein
gene9117	0.136874	-2.86907	98.7287	1.86759e-99	3.16261e-97	yes	down	436.737	55.2133	409.16	445.95	455.1	52.29	56.45	56.9	BBA_09118	flavonol synthase/flavanone 3-hydroxylase
gene1571	0.137776	-2.85961	11.5444	2.85465e-12	1.39134e-11	yes	down	8.37667	1.07667	5.6	7.82	11.71	1.41	0.72	1.1	BBA_01572	hypothetical protein
gene6343	0.138158	-2.85561	32.237	5.79445e-33	9.96157e-32	yes	down	172.853	22.21	139.68	184.04	194.84	28.24	20.83	17.56	BBA_06344	drug resistance protein
gene1910	0.138692	-2.85004	39.6979	2.00476e-40	5.0027e-39	yes	down	136.973	16.2067	107.89	147.61	155.42	17.98	16.32	14.32	BBA_01911	DNA/RNA non-specific endonuclease
gene768	0.139322	-2.8435	20.0129	9.70736e-21	8.58566e-20	yes	down	127.787	16.8667	108.1	134.11	141.15	21.89	17.85	10.86	BBA_00769	hypothetical protein
gene590	0.139712	-2.83947	32.9624	1.09046e-33	1.96444e-32	yes	down	41.8167	7.67333	34.01	43.51	47.93	6.66	7.65	8.71	BBA_00591	mucin-like protein
gene2788	0.139826	-2.83829	44.8788	1.32202e-45	4.04124e-44	yes	down	171.063	22.1767	140.97	180.15	192.07	26.36	20.71	19.46	BBA_02789	hypothetical protein
gene318	0.140927	-2.82698	15.5006	3.15797e-16	2.03098e-15	yes	down	71.2733	6.15333	102.32	71.44	40.06	6.78	6.52	5.16	BBA_00319	Peptidase S8
gene412	0.14205	-2.81553	5.27845	5.26683e-06	1.38309e-05	yes	down	109.09	14.24	139.76	102.24	85.27	13.16	3.61	25.95	BBA_00413	orotate phosphoribosyltransferase
gene10325	0.142668	-2.80926	8.21149	6.14484e-09	2.18419e-08	yes	down	27.0233	3.61	36.2	23.63	21.24	3.75	3.02	4.06	BBA_10326	hypothetical protein
gene6296	0.142811	-2.80783	14.9052	1.24406e-15	7.7217e-15	yes	down	462.403	18.06	175.19	764.55	447.47	15.13	21.38	17.67	BBA_06297	chitinase-like protein
gene2832	0.142933	-2.80659	146.366	4.30724e-147	1.62051e-144	yes	down	385.403	34.1933	375.9	379.59	400.72	35.03	35.21	32.34	BBA_02833	phosphoenolpyruvate carboxykinase
gene8839	0.143355	-2.80234	32.4086	3.90332e-33	6.81826e-32	yes	down	206.23	29.8967	216.73	227.58	174.38	26.3	27.42	35.97	BBA_08840	DUF218 domain-containing protein
gene4407	0.143464	-2.80124	7.37002	4.26557e-08	1.40161e-07	yes	down	2.17333	0.283333	2.63	1.9	1.99	0.16	0.24	0.45	BBA_04408	OPT oligopeptide transporter
gene3578	0.143685	-2.79902	16.5101	3.0898e-17	2.14662e-16	yes	down	44.4533	6.01	28.22	50.72	54.42	6.85	5.45	5.73	BBA_03579	putative apoptosis-inducing factor (AIF)
gene912	0.143706	-2.79881	30.5308	2.94568e-31	4.65503e-30	yes	down	55.25	8.02333	39.95	54.52	71.28	9	8.94	6.13	BBA_00913	hypothetical protein
gene267	0.144293	-2.79293	2.18242	0.00657015	0.0113792	yes	down	14.2667	1.90333	15.28	13.91	13.61	1.79	3.92	0	BBA_00268	hypothetical protein
gene10351	0.144495	-2.7909	85.0454	9.00651e-86	9.37252e-84	yes	down	218.18	29.1167	197.81	235.49	221.24	30.61	29.45	27.29	BBA_10352	protein kinase domain-containing protein
gene10186	0.144608	-2.78978	194.552	2.80687e-195	2.74568e-192	yes	down	743.927	99.9133	770.87	713.61	747.3	105.59	93.02	101.13	BBA_10187	hypothetical protein
gene3345	0.144941	-2.78647	20.9462	1.13192e-21	1.05552e-20	yes	down	49.5633	6.69333	58.05	43.63	47.01	7.63	5.2	7.25	BBA_03346	hypothetical protein
gene922	0.145213	-2.78375	37.9355	1.16014e-38	2.60287e-37	yes	down	68.5333	9.86667	64.22	78.53	62.85	10.71	9.76	9.13	BBA_00923	monocarboxylate transporter
gene3517	0.145217	-2.78372	31.2445	5.69545e-32	9.30098e-31	yes	down	20.4667	2.75667	16.58	21.37	23.45	3.36	2.37	2.54	BBA_03518	major facilitator superfamily transporter
gene6568	0.14522	-2.78369	29.2154	6.08958e-30	9.15028e-29	yes	down	31.18	4.07333	22.96	34.78	35.8	4	3.8	4.42	BBA_06569	acetate transporter
gene1438	0.14579	-2.77804	18.0728	8.45737e-19	6.6184e-18	yes	down	62.3367	8.49	48.21	65.84	72.96	12.25	6.92	6.3	BBA_01439	WD domain-containing protein
gene9662	0.145848	-2.77746	11.4111	3.88028e-12	1.86796e-11	yes	down	20.05	1.73667	10.54	14.07	35.54	2.07	1.92	1.22	BBA_09663	ATP synthase F1
gene8931	0.146267	-2.77333	56.6299	2.34496e-57	1.12443e-55	yes	down	129.213	20.3	112.26	148.06	127.32	20.02	19.14	21.74	BBA_08932	Putative Zn(II)2Cys6 transcription factor
gene2990	0.146581	-2.77023	41.9783	1.05131e-42	2.84872e-41	yes	down	143.893	19.6333	129.21	161.67	140.8	23.08	19.83	15.99	BBA_02991	short-chain dehydrogenase
gene1983	0.146657	-2.76948	29.8137	1.53571e-30	2.37319e-29	yes	down	266.31	36.6567	240.9	272.06	285.97	46.38	37.5	26.09	BBA_01984	superoxide dismutase
gene9118	0.14795	-2.75682	96.2903	5.12544e-97	8.08662e-95	yes	down	179.493	18.8667	166.87	175.51	196.1	22.25	18.25	16.1	BBA_09119	phosphoesterase-like protein
gene8243	0.148513	-2.75134	7.92851	1.17893e-08	4.08946e-08	yes	down	6.05333	0.843333	4.39	8.61	5.16	0.9	1.01	0.62	BBA_08244	subtilase-like protein
gene7916	0.148653	-2.74998	33.2458	5.67835e-34	1.04213e-32	yes	down	94.55	8.84333	71.33	115.54	96.78	9.96	8.23	8.34	BBA_07917	Protein of unknown function DUF3605
gene1085	0.149247	-2.74423	17.7239	1.88847e-18	1.43952e-17	yes	down	71.06	9.69333	75.54	60.42	77.22	6.69	8.93	13.46	BBA_01086	thymine dioxygenase
gene798	0.149425	-2.7425	5.54829	2.82953e-06	7.68816e-06	yes	down	253.077	12.6133	52.85	324.36	382.02	11.91	15.29	10.64	BBA_00799	phosphate transporter
gene5846	0.149726	-2.7396	30.8877	1.29521e-31	2.07021e-30	yes	down	215.26	28.9033	159.28	250.54	235.96	32.69	28.89	25.13	BBA_05847	putative glycosyl hydrolase
gene9553	0.150693	-2.73031	9.41547	3.84173e-10	1.54205e-09	yes	down	18.6033	9.26667	18.21	19.88	17.72	2.59	6.03	19.18	BBA_09554	hypothetical protein
gene4391	0.150863	-2.72868	49.0584	8.74207e-50	3.15553e-48	yes	down	44.2033	7.97333	40.41	39.77	52.43	9.08	7.31	7.53	BBA_04392	lipase/thioesterase
gene3838	0.15115	-2.72594	27.2504	5.61806e-28	7.64131e-27	yes	down	68.02	9.67	79.75	60.15	64.16	8.61	7.82	12.58	BBA_03839	FAD-dependent oxygenase
gene4148	0.152028	-2.71759	32.3873	4.09919e-33	7.13493e-32	yes	down	358.79	50.79	268.47	373.86	434.04	57.74	47.01	47.62	BBA_04149	hypothetical protein
gene1330	0.152925	-2.7091	3.14456	0.000716872	0.00144259	yes	down	12.8	1.61667	14.63	12.98	10.79	0.23	0.1	4.52	BBA_01331	helix-turn-helix domain-containing protein
gene8897	0.153422	-2.70442	56.8862	1.29944e-57	6.29261e-56	yes	down	3582.42	478.297	3570.97	3521.82	3654.46	530.35	525.65	378.89	BBA_08898	Peptidase cysteine/serine, trypsin
gene2204	0.153639	-2.70239	11.9601	1.09627e-12	5.53341e-12	yes	down	62.1933	8.66	103.05	38.99	44.54	7.96	8.03	9.99	BBA_02205	G-protein coupled receptor
gene7364	0.154811	-2.69142	28.0373	9.17785e-29	1.29737e-27	yes	down	21.9967	3.36667	18.86	23.76	23.37	4.11	3.8	2.19	BBA_07365	kinesin motor domain-containing protein
gene5657	0.154963	-2.69	16.4909	3.22961e-17	2.23739e-16	yes	down	137.363	20.0367	168.65	107.94	135.5	18.04	24.31	17.76	BBA_05658	hypothetical protein
gene6898	0.155019	-2.68948	15.5199	3.02071e-16	1.94527e-15	yes	down	19.9	2.73333	14.97	23.06	21.67	2.23	2.87	3.1	BBA_06899	Fe3+ ABC transporter periplasmic protein
gene6507	0.155541	-2.68463	5.29984	5.01368e-06	1.32087e-05	yes	down	29.53	4.32	26.88	27.96	33.75	2.69	2.96	7.31	BBA_06508	hypothetical protein
gene349	0.155779	-2.68243	9.82632	1.49169e-10	6.22512e-10	yes	down	242.977	35.8633	210.42	250.15	268.36	57.01	34.44	16.14	BBA_00350	dUTP diphosphatase
gene6249	0.155971	-2.68065	29.1976	6.34461e-30	9.51887e-29	yes	down	46.5167	6.68333	36.66	48.75	54.14	6.1	6.47	7.48	BBA_06250	transcription factor TamA
gene1493	0.156009	-2.6803	49.2438	5.70453e-50	2.08995e-48	yes	down	73.26	10.5333	85.37	63.14	71.27	11.98	8.78	10.84	BBA_01494	lipase 1 precursor
gene4958	0.156917	-2.67192	39.1731	6.71261e-40	1.61334e-38	yes	down	77.1833	16.1667	59.69	78.4	93.46	18.7	14.95	14.85	BBA_04959	MedA-like protein
gene8679	0.157099	-2.67025	13.4367	3.6581e-14	2.04829e-13	yes	down	28.0267	4.11333	21.5	35.82	26.76	4.81	4.62	2.91	BBA_08680	6-phosphogluconate dehydrogenase NAD-binding protein
gene8081	0.157602	-2.66565	101.729	1.8675e-102	3.38294e-100	yes	down	415.123	42.5467	367.03	454.57	423.77	43.84	43.56	40.24	BBA_08082	Golgi traffic protein SFT2, putative
gene817	0.157719	-2.66457	27.2499	5.62435e-28	7.64131e-27	yes	down	114.197	16.7867	90.66	125.71	126.22	21.21	15.54	13.61	BBA_00818	kinesin-like protein
gene6015	0.157847	-2.66341	21.5718	2.68013e-22	2.61647e-21	yes	down	51.49	7.50333	37.6	47.59	69.28	7.87	7.72	6.92	BBA_06016	checkpoint kinase 2
gene4713	0.15827	-2.65954	8.65058	2.23571e-09	8.28084e-09	yes	down	10.5733	1.56	5.97	13.02	12.73	2.19	1.38	1.11	BBA_04714	hypothetical protein
gene4564	0.158848	-2.65428	5.51108	3.08259e-06	8.33902e-06	yes	down	6.42667	0.973333	5.83	6.94	6.51	0.89	1.55	0.48	BBA_04565	LMW6DL protein
gene652	0.159697	-2.64659	121.831	1.47429e-122	3.43369e-120	yes	down	126.693	27.9567	121.27	119.83	138.98	28.85	28.22	26.8	BBA_00653	spindle poison sensitivity protein Scp3, putative
gene446	0.159733	-2.64627	19.8726	1.34102e-20	1.17755e-19	yes	down	50.2133	7.55667	63.55	49.49	37.6	8.16	6.32	8.19	BBA_00447	oxidoreductase, short chain dehydrogenase/reductase family
gene4012	0.159863	-2.6451	42.6826	2.07675e-43	5.83758e-42	yes	down	81.5867	7.72667	70.4	81.46	92.9	8.47	6.26	8.45	BBA_04013	glycoside hydrolase family 55
gene2917	0.160334	-2.64085	20.4887	3.24566e-21	2.94792e-20	yes	down	77.5067	12.5567	58	87.13	87.39	12.12	11.25	14.3	BBA_02918	major facilitator superfamily transporter
gene5705	0.160436	-2.63993	15.2566	5.53842e-16	3.51113e-15	yes	down	106.063	15.98	70.98	131.54	115.67	16.6	15.38	15.96	BBA_05706	putative membrane protein
gene6301	0.161391	-2.63137	1.77395	0.0168288	0.0271649	yes	down	2.21333	0.333333	1.44	4.06	1.14	0.26	0.13	0.61	BBA_06302	hypothetical protein
gene1597	0.161798	-2.62773	15.0247	9.44709e-16	5.90866e-15	yes	down	18.5933	2.45	19.22	19.3	17.26	3.19	2.85	1.31	BBA_01598	proclavaminate amidinohydrolase
gene470	0.16209	-2.62514	45.2513	5.6063e-46	1.76337e-44	yes	down	270.607	39.9	232.72	289.13	289.97	39.06	38.84	41.8	BBA_00471	catechol O-methyltransferase
gene285	0.162142	-2.62467	34.3649	4.31659e-35	8.36136e-34	yes	down	89.6367	13.4033	110.32	88.04	70.55	13.65	12.98	13.58	BBA_00286	2OG-Fe(II) oxygenase superfamily protein
gene1820	0.16298	-2.61723	31.6291	2.34897e-32	3.89451e-31	yes	down	146.943	22.27	140.7	158.52	141.61	19.26	27.05	20.5	BBA_01821	RNA recognition domain-containing protein
gene83	0.163592	-2.61182	7.81942	1.5156e-08	5.19648e-08	yes	down	16.25	2.43667	16.28	8.27	24.2	2.54	2.08	2.69	BBA_00084	Peptidase M64, IgA
gene4710	0.163997	-2.60826	30.4218	3.78625e-31	5.97372e-30	yes	down	37.5967	5.07333	29.42	41.16	42.21	6.49	4.27	4.46	BBA_04711	AMP-binding enzyme
gene4659	0.164565	-2.60327	52.0093	9.78745e-53	3.9892e-51	yes	down	2565.61	390.397	3108.15	2261.5	2327.18	377.57	373.6	420.02	BBA_04660	hypothetical protein
gene8385	0.164742	-2.60172	6.60806	2.46569e-07	7.49749e-07	yes	down	461.993	71.7867	191.21	582.63	612.14	114.45	47.74	53.17	BBA_08386	pyruvate decarboxylase
gene2950	0.164802	-2.6012	31.7803	1.65849e-32	2.79231e-31	yes	down	56.56	8.28667	44.65	61.97	63.06	10.05	8.03	6.78	BBA_02951	hypothetical protein
gene6426	0.164908	-2.60027	66.8829	1.3094e-67	8.65445e-66	yes	down	59.59	8.84	68.46	48.35	61.96	9.61	8.49	8.42	BBA_06427	glycoside hydrolase family 13
gene1187	0.165624	-2.59401	28.8377	1.453e-29	2.14055e-28	yes	down	681.023	86.0967	904.18	586.25	552.64	92.93	80.37	84.99	BBA_01188	ctr copper transporter
gene8386	0.165853	-2.59202	5.64948	2.24142e-06	6.179e-06	yes	down	677.143	106.183	241.86	873.35	916.22	174.13	68.12	76.3	BBA_08387	aromatic amino acid aminotransferase
gene5674	0.166325	-2.58792	38.6845	2.06761e-39	4.80411e-38	yes	down	393.333	60.7367	449.7	331.47	398.83	75.42	58.38	48.41	BBA_05675	hypothetical protein
gene5038	0.167021	-2.5819	12.1774	6.64617e-13	3.41275e-12	yes	down	307.917	50.3133	246.2	332.41	345.14	63.95	59.4	27.59	BBA_05039	hypothetical protein
gene9025	0.167124	-2.58101	17.7299	1.86241e-18	1.42107e-17	yes	down	21.2067	2.00667	14.64	24.24	24.74	2.53	1.99	1.5	BBA_09026	isochorismatase family protein
gene1991	0.167136	-2.58091	4.36206	4.34447e-05	0.000101937	yes	down	73.3267	11.5267	16.14	122.73	81.11	11.99	11.82	10.77	BBA_01992	calcineurin-like phosphoesterase
gene8540	0.167311	-2.57939	4.62468	2.3731e-05	5.75878e-05	yes	down	111.747	17.5033	29.22	164.33	141.69	17.34	14.5	20.67	BBA_08541	short-chain dehydrogenase
gene8957	0.167386	-2.57875	28.4261	3.74868e-29	5.39259e-28	yes	down	75.3833	12.2867	62.37	88.96	74.82	17.24	10.7	8.92	BBA_08958	casein kinase 1 epsilon
gene5551	0.167695	-2.57609	5.88347	1.30776e-06	3.70261e-06	yes	down	14.3267	2.17333	16.91	13.18	12.89	1.11	3.96	1.45	BBA_05552	glycosyltransferase
gene4861	0.167878	-2.57451	9.11412	7.68917e-10	2.98237e-09	yes	down	26.89	4.16333	16.62	24.97	39.08	3.66	5.8	3.03	BBA_04862	HET domain protein
gene4005	0.168235	-2.57145	26.5102	3.08878e-27	3.99135e-26	yes	down	134.857	23.5267	107.39	154.69	142.49	29.58	21.05	19.95	BBA_04006	trans-sialidase-like protein
gene7459	0.168424	-2.56983	44.8606	1.37856e-45	4.20095e-44	yes	down	256.117	39.79	317.97	216.23	234.15	42.47	37.38	39.52	BBA_07460	hypothetical protein
gene2775	0.168594	-2.56838	25.3664	4.301e-26	5.16226e-25	yes	down	42.3167	5.35667	32.54	44.36	50.05	5.9	5.74	4.43	BBA_02776	choline transport protein
gene5791	0.168653	-2.56787	35.4604	3.46424e-36	7.10423e-35	yes	down	807.283	55.5933	569.82	867.99	984.04	55.74	50.67	60.37	BBA_05792	isoflavone reductase
gene8989	0.168899	-2.56577	4.52028	3.01802e-05	7.25363e-05	yes	down	44.5633	7.02667	9.91	58.2	65.58	7.56	6.95	6.57	BBA_08990	pyruvate decarboxylase
gene5999	0.168945	-2.56537	9.88203	1.3121e-10	5.50855e-10	yes	down	58.2967	9.20333	41.23	54.05	79.61	12.65	9.64	5.32	BBA_06000	hypothetical protein
gene9216	0.168993	-2.56496	6.22909	5.90079e-07	1.72509e-06	yes	down	11.15	1.31	20.83	6.44	6.18	1.28	1.55	1.1	BBA_09217	metallopeptidase MepB
gene5271	0.169383	-2.56164	19.5396	2.88654e-20	2.47903e-19	yes	down	120.84	18.9533	90.31	145.71	126.5	23.44	18.37	15.05	BBA_05272	ABC transporter
gene6897	0.170019	-2.55623	13.7273	1.87391e-14	1.07764e-13	yes	down	11.2	1.81667	11.4	10.38	11.82	1.52	2.34	1.59	BBA_06898	F-box domain-containing protein
gene8798	0.170446	-2.55262	45.2763	5.29256e-46	1.67006e-44	yes	down	141.68	21.59	123.82	143.47	157.75	25.34	21.05	18.38	BBA_08799	hypothetical protein
gene1331	0.170636	-2.55101	10.3044	4.96119e-11	2.15595e-10	yes	down	608.633	82.8367	352.14	741.03	732.73	126.35	59.05	63.11	BBA_01332	Amidase family protein
gene8838	0.170734	-2.55018	7.4467	3.57519e-08	1.1811e-07	yes	down	53.7733	8.68667	38.85	63.27	59.2	13.61	7.76	4.69	BBA_08839	hypothetical protein
gene1014	0.170882	-2.54893	13.6043	2.48724e-14	1.41454e-13	yes	down	49.2733	7.25	36.7	44.46	66.66	7.14	9.37	5.24	BBA_01015	major facilitator superfamily transporter
gene9000	0.171002	-2.54791	3.27667	0.000528848	0.00108203	yes	down	1.86	0.296667	1.56	2.18	1.84	0.42	0.34	0.13	BBA_09001	prenyltransferase, UbiA family protein
gene4618	0.171019	-2.54777	40.5786	2.6386e-41	6.72157e-40	yes	down	108.32	17.1367	103.35	98.33	123.28	20.88	16.68	13.85	BBA_04619	glycosyl hydrolase family 16
gene818	0.171517	-2.54357	43.8381	1.45186e-44	4.26488e-43	yes	down	397.353	63.6967	346.26	458.06	387.74	67.37	63.58	60.14	BBA_00819	hypothetical protein
gene2341	0.171681	-2.5422	5.61609	2.42055e-06	6.63059e-06	yes	down	8.78333	1.40667	8.02	9.08	9.25	1.98	0.41	1.83	BBA_02342	POPLD domain-containing protein
gene8551	0.172	-2.53952	13.5928	2.55361e-14	1.45145e-13	yes	down	70.1367	11.2667	46.11	94.75	69.55	11.98	11.26	10.56	BBA_08552	hypothetical protein
gene82	0.172337	-2.5367	9.16625	6.81942e-10	2.65767e-09	yes	down	220.827	35.3367	186.77	127.08	348.63	29.43	39.77	36.81	BBA_00083	hypothetical protein
gene7525	0.172343	-2.53665	22.6852	2.06449e-23	2.15526e-22	yes	down	48.12	7.70667	37.99	53.84	52.53	8.93	8.12	6.07	BBA_07526	protein rds1
gene2378	0.172502	-2.53532	49.7586	1.74345e-50	6.46002e-49	yes	down	1667.18	267.3	1549.91	1677.01	1774.61	304.91	283.87	213.12	BBA_02379	adhesin protein Mad2
gene8240	0.172699	-2.53367	50.6582	2.19697e-51	8.49435e-50	yes	down	49.2067	7.85333	49.84	53.77	44.01	8.25	7.78	7.53	BBA_08241	general alpha-glucoside permease
gene386	0.173051	-2.53073	93.3656	4.30919e-94	5.85451e-92	yes	down	849.297	157.607	870.46	874.94	802.49	166.2	142.13	164.49	BBA_00387	RPEL repeat protein
gene540	0.173188	-2.52959	34.6003	2.51013e-35	4.92065e-34	yes	down	219.833	35.26	203.23	214.61	241.66	40.71	38.71	26.36	BBA_00541	phosphatidylserine decarboxylase family protein
gene6263	0.173354	-2.52821	7.46956	3.39191e-08	1.12397e-07	yes	down	1.44333	0.23	1.74	1.58	1.01	0.34	0.14	0.21	BBA_06264	Brefeldin A-sensitivity protein 4
gene9263	0.173432	-2.52756	79.7147	1.92896e-80	1.81433e-78	yes	down	155.233	25.3167	148.86	155.43	161.41	28.16	22.99	24.8	BBA_09264	hypothetical protein
gene6935	0.173649	-2.52575	28.9488	1.12502e-29	1.65987e-28	yes	down	14.8	1.87	12.63	17.1	14.67	1.86	1.98	1.77	BBA_06936	zinc transporter 1
gene7830	0.173953	-2.52323	2.93544	0.00116029	0.00227818	yes	down	24.3167	3.94	13.82	13.12	46.01	6.86	4.32	0.64	BBA_07831	phosphatidylinositol-specific phospholipase C
gene5506	0.174316	-2.52022	2.98759	0.00102899	0.00203387	yes	down	42.0367	6.84	92.01	14.85	19.25	9.49	6.3	4.73	BBA_05507	hypothetical protein
gene8006	0.174365	-2.51982	16.6659	2.15838e-17	1.53328e-16	yes	down	59.1367	10.62	64.4	62.71	50.3	7.79	5.54	18.53	BBA_08007	molybdopterin synthase small subunit CnxG
gene8075	0.175224	-2.51273	7.13427	7.3405e-08	2.35348e-07	yes	down	17.0333	2.79333	7.48	21.6	22.02	3.4	2.55	2.43	BBA_08076	cell cycle control protein (Cwf4)
gene6032	0.17529	-2.51219	6.34955	4.47144e-07	1.32584e-06	yes	down	42.2033	6.81333	73.03	31.02	22.56	8.07	4.86	7.51	BBA_06033	LamB/YcsF family protein
gene967	0.175639	-2.50931	4.70806	1.95855e-05	4.80703e-05	yes	down	464.84	76.33	918.89	210.61	265.02	94.81	92.92	41.26	BBA_00968	hypothetical protein
gene461	0.175941	-2.50684	38.5157	3.05028e-39	7.02066e-38	yes	down	79.28	10.3667	72.92	61.63	103.29	12.06	9.93	9.11	BBA_00462	APSES transcription factor Xbp1
gene110	0.176241	-2.50438	5.73086	1.85842e-06	5.17038e-06	yes	down	1.42333	0.223333	1.17	1.58	1.52	0.2	0.13	0.34	BBA_00111	hypothetical protein
gene1380	0.177671	-2.49272	5.05711	8.7678e-06	2.25109e-05	yes	down	2.62333	0.433333	2.09	2.39	3.39	0.61	0.4	0.29	BBA_01381	hypothetical protein
gene6133	0.177686	-2.4926	1.79445	0.0160527	0.0260066	yes	down	1.36333	0.693333	0.72	1.64	1.73	0.58	1.05	0.45	BBA_06134	glucan 1,3-beta-glucosidase
gene4995	0.178108	-2.48918	9.36463	4.31887e-10	1.72016e-09	yes	down	6.48	0.856667	4.12	8.48	6.84	0.71	1	0.86	BBA_04996	hypothetical protein
gene4910	0.178357	-2.48716	19.1361	7.31038e-20	6.11721e-19	yes	down	46.2133	7.64	32.62	52.5	53.52	8.41	6.38	8.13	BBA_04911	Bud10 protein
gene9598	0.178664	-2.48468	19.741	1.81549e-20	1.58422e-19	yes	down	13.05	1.93	10.9	14.67	13.58	1.75	2.04	2	BBA_09599	alcohol dehydrogenase GroES-like domain-containing protein
gene5700	0.178671	-2.48462	7.1255	7.49034e-08	2.39917e-07	yes	down	27.3	4.48333	45.75	18.7	17.45	5.85	3.11	4.49	BBA_05701	5-methyltetrahydropteroyltriglutamate-homocysteine methyltransferase
gene4535	0.179087	-2.48127	22.5298	2.95265e-23	3.05962e-22	yes	down	16.7633	2.78333	15.54	15.64	19.11	3.69	2.38	2.28	BBA_04536	histone deacetylase
gene29	0.179338	-2.47925	32.2425	5.72192e-33	9.85419e-32	yes	down	33.44	5.40333	41.28	29.67	29.37	6.21	4.66	5.34	BBA_00030	AMP-binding enzyme, putative
gene6415	0.179418	-2.4786	9.57246	2.67632e-10	1.08765e-09	yes	down	17.56	2.94333	11.02	20.9	20.76	3.72	3.05	2.06	BBA_06416	membrane transporter
gene6331	0.17985	-2.47513	26.8501	1.41213e-27	1.86668e-26	yes	down	90.74	14.0433	72.7	98.71	100.81	15.85	15.33	10.95	BBA_06332	gamma-glutamyltranspeptidase
gene10170	0.181044	-2.46559	49.6178	2.41082e-50	8.89911e-49	yes	down	845.683	130.05	730.1	868.84	938.11	135.57	144.53	110.05	BBA_10171	hypothetical protein
gene7538	0.181393	-2.46281	59.8283	1.48497e-60	7.7266e-59	yes	down	60.0867	10.02	66.95	55.79	57.52	9.87	9.27	10.92	BBA_07539	sugar hydrolase
gene1356	0.182106	-2.45715	84.1404	7.23724e-85	7.37445e-83	yes	down	238.717	29.2467	235.89	240.28	239.98	34.79	25.28	27.67	BBA_01357	short chain dehydrogenase
gene6125	0.182894	-2.45092	11.766	1.71391e-12	8.50608e-12	yes	down	110.91	15.3933	69.51	128.7	134.52	19.38	13.74	13.06	BBA_06126	hypothetical protein
gene8874	0.183609	-2.44529	22.2249	5.95854e-23	6.02755e-22	yes	down	44.85	7.22667	37.75	44.5	52.3	8.29	7.38	6.01	BBA_08875	ferric reductase like transmembrane component
gene8970	0.183895	-2.44304	19.1895	6.46457e-20	5.43268e-19	yes	down	302.303	52.0567	205.41	362.35	339.15	57.01	52.52	46.64	BBA_08971	hypothetical protein
gene3694	0.184393	-2.43915	23.5165	3.04409e-24	3.32707e-23	yes	down	60.8067	7.35667	52.1	60.93	69.39	9.97	8.89	3.21	BBA_03695	replication factor A protein 3
gene5702	0.184581	-2.43768	6.08087	8.30105e-07	2.38686e-06	yes	down	13.3333	2.24	6.67	15.61	17.72	3.43	1.85	1.44	BBA_05703	methyltransferase domain-containing protein
gene7380	0.184699	-2.43675	5.06019	8.70581e-06	2.23635e-05	yes	down	197.36	34.13	60.31	231.6	300.17	39.35	39.33	23.71	BBA_07381	BTB/POZ domain containing protein
gene1968	0.185159	-2.43317	55.5805	2.62695e-56	1.22366e-54	yes	down	254.87	42.67	289.1	232.55	242.96	40.7	38.78	48.53	BBA_01969	hypothetical protein
gene5502	0.185614	-2.42962	15.2477	5.65266e-16	3.58124e-15	yes	down	39.0467	6.78333	31.82	40.89	44.43	9.41	6.12	4.82	BBA_05503	hypothetical protein
gene4584	0.18604	-2.42632	10.6751	2.11319e-11	9.45619e-11	yes	down	3.54	0.61	3.9	3.87	2.85	0.76	0.65	0.42	BBA_04585	elongation factor-2 kinase EFK-1B isoform
gene943	0.186064	-2.42613	2.43853	0.00364309	0.0065945	yes	down	1.49333	0.283333	1.7	2.39	0.39	0.46	0.15	0.24	BBA_00944	nitrite transporter
gene380	0.186167	-2.42533	15.6528	2.22438e-16	1.45156e-15	yes	down	12.1567	2.07333	14.18	8.15	14.14	2.57	1.84	1.81	BBA_00381	pH-response regulator protein palF/RIM8
gene650	0.186366	-2.42379	26.8518	1.40666e-27	1.86449e-26	yes	down	53.66	9.27667	52.71	53.85	54.42	11.41	9.78	6.64	BBA_00651	zinc carboxypeptidase
gene9848	0.186646	-2.42162	2.26186	0.00547194	0.00960806	yes	down	6.71	1.14333	2.78	8.73	8.62	0.72	0.46	2.25	BBA_09849	augmenter of liver regeneration
gene3547	0.18698	-2.41904	10.0144	9.67339e-11	4.09278e-10	yes	down	8	1.02333	5.63	9.92	8.45	1.02	0.81	1.24	BBA_03548	hypothetical protein
gene1282	0.187039	-2.41859	17.2964	5.05398e-18	3.75383e-17	yes	down	17.29	2.66333	14.92	15.28	21.67	3.06	3.02	1.91	BBA_01283	major facilitator superfamily transporter
gene10106	0.187377	-2.41599	23.9635	1.08759e-24	1.22426e-23	yes	down	100.847	17.9267	104.7	98.07	99.77	23.6	18.2	11.98	BBA_10107	phosphate:H+ symporter
gene1837	0.18738	-2.41596	2.45756	0.00348692	0.00633013	yes	down	38.1833	7.05667	37.66	59.66	17.23	11.89	6.37	2.91	BBA_01838	hypothetical protein
gene9790	0.187464	-2.41531	1.32775	0.0470168	0.0697374	yes	down	98.42	15.8567	258.18	7.53	29.55	14.06	21.06	12.45	BBA_09791	hypothetical protein
gene2276	0.18755	-2.41465	14.3723	4.24329e-15	2.54182e-14	yes	down	13.8267	2.39	13.3	11.2	16.98	2.73	2.83	1.61	BBA_02277	Ser/Thr protein phosphatase family protein
gene4400	0.187557	-2.4146	19.2043	6.24776e-20	5.25499e-19	yes	down	218.393	32.9067	164.51	231.98	258.69	39.94	31.75	27.03	BBA_04401	sporulation-specific protein
gene3534	0.187692	-2.41356	47.2033	6.26182e-48	2.10492e-46	yes	down	885.64	108.23	961.46	730.34	965.12	100.66	98.46	125.57	BBA_03535	hypothetical protein
gene10289	0.187991	-2.41126	37.3484	4.4831e-38	9.83267e-37	yes	down	126.357	21.9333	135.33	139.1	104.64	21.34	22.01	22.45	BBA_10290	dopa 4,5-dioxygenase
gene6168	0.188489	-2.40745	37.7526	1.76752e-38	3.94746e-37	yes	down	76.8267	13.3633	92.36	71.03	67.09	15.29	13.04	11.76	BBA_06169	nonspecific lipid-transfer protein
gene1889	0.18888	-2.40446	42.4919	3.22196e-43	8.95376e-42	yes	down	92.3267	16.1967	89.51	90.99	96.48	18	17.41	13.18	BBA_01890	smr domain-containing protein
gene7620	0.18889	-2.40438	24.1396	7.25031e-25	8.21814e-24	yes	down	157.89	27.9833	135.99	171.36	166.32	35.79	25.64	22.52	BBA_07621	hypothetical protein
gene4996	0.189546	-2.39938	51.8722	1.34224e-52	5.4032e-51	yes	down	325.18	117.467	281.41	352.36	341.77	118.67	106.82	126.91	BBA_04997	hypothetical protein
gene697	0.189742	-2.39789	12.2085	6.18796e-13	3.18918e-12	yes	down	886.847	156.35	532.28	958.97	1169.29	186.05	163.5	119.5	BBA_00698	restless-like transposase
gene2000	0.190053	-2.39553	35.8769	1.32777e-36	2.76934e-35	yes	down	181.663	31.6267	168.33	172.4	204.26	36.88	29.52	28.48	BBA_02001	WSC domain-containing protein
gene642	0.190108	-2.39511	18.8199	1.51399e-19	1.24244e-18	yes	down	45.4067	7.94667	42.18	49.48	44.56	6.76	6.95	10.13	BBA_00643	hypothetical protein
gene6565	0.190235	-2.39414	5.43427	3.67902e-06	9.84359e-06	yes	down	2.29	0.403333	2.16	1.81	2.9	0.54	0.42	0.25	BBA_06566	ankyrin repeat protein
gene789	0.190439	-2.3926	21.525	2.9856e-22	2.89733e-21	yes	down	47.11	8.29667	40.15	48.94	52.24	7.87	10.08	6.94	BBA_00790	L-serine dehydratase
gene4429	0.190676	-2.3908	1.37667	0.0420075	0.0629468	yes	down	10.75	1.85	12.24	12.2	7.81	0	1.21	4.34	BBA_04430	RNA binding protein Pym, putative
gene1280	0.190777	-2.39004	2.95106	0.00111929	0.002203	yes	down	33.0467	5.69667	73.79	9.87	15.48	4.58	6.17	6.34	BBA_01281	hypothetical protein
gene5987	0.190983	-2.38848	30.9652	1.0833e-31	1.73719e-30	yes	down	141.093	27.3667	104.84	151.76	166.68	30.56	23.83	27.71	BBA_05988	pumilio domain-containing protein
gene176	0.191314	-2.38599	5.07182	8.47587e-06	2.17957e-05	yes	down	6.29	1.11	4.24	7.14	7.49	0.69	1.89	0.75	BBA_00177	CAP-Gly domain-containing protein
gene9094	0.191466	-2.38484	22.0652	8.60673e-23	8.62614e-22	yes	down	69.6667	12.3567	51.73	79.31	77.96	12.59	12.24	12.24	BBA_09095	Di-sulfide bridge nucleocytoplasmic transport domain-containing protein
gene6920	0.191806	-2.38228	4.65389	2.21874e-05	5.4097e-05	yes	down	65.95	6.01	139.25	37.58	21.02	7.11	5.96	4.96	BBA_06921	tripeptidyl peptidase A
gene1727	0.191866	-2.38183	33.3495	4.47242e-34	8.25457e-33	yes	down	150.98	30.22	114.14	150.59	188.21	35.29	29.35	26.02	BBA_01728	eukaryotic aspartyl protease
gene3008	0.192899	-2.37408	36.5106	3.08624e-37	6.62052e-36	yes	down	66.1433	14.0133	53.71	67.86	76.86	17.54	14.45	10.05	BBA_03009	putative nicotinamide mononucleotide adenylyltransferase
gene4085	0.192933	-2.37383	8.11727	7.63362e-09	2.69186e-08	yes	down	16.36	2.94	11	19.84	18.24	2.99	3.05	2.78	BBA_04086	Zn2C6-type transcription factor
gene2101	0.193021	-2.37317	23.8566	1.39131e-24	1.54905e-23	yes	down	44.5933	7.97667	35.25	46.29	52.24	9.3	7.92	6.71	BBA_02102	transcription factor btf3
gene6692	0.193072	-2.37279	18.073	8.45314e-19	6.6184e-18	yes	down	7.73	1.68333	9.64	5.99	7.56	2.7	1.06	1.29	BBA_06693	hypothetical protein
gene1764	0.193092	-2.37264	2.12151	0.00755949	0.0129754	yes	down	8.08	1.47	7.43	7.7	9.11	2.76	0.08	1.57	BBA_01765	autophagy protein Apg6
gene2784	0.193661	-2.3684	7.67939	2.09222e-08	7.06459e-08	yes	down	86.09	15.3	139	46.81	72.46	14.45	12.15	19.3	BBA_02785	hypothetical protein
gene9519	0.193754	-2.3677	78.008	9.8183e-79	8.97595e-77	yes	down	59.05	10.54	65.07	55.95	56.13	11.21	9.9	10.51	BBA_09520	histidine acid phosphatase, putative
gene857	0.193836	-2.36709	32.7232	1.89132e-33	3.35769e-32	yes	down	356.753	80.7433	343.35	338.71	388.2	86.4	89.66	66.17	BBA_00858	hypothetical protein
gene2031	0.193984	-2.36599	44.9484	1.12622e-45	3.45349e-44	yes	down	76.43	15.8667	87.17	73.57	68.55	19.36	13.85	14.39	BBA_02032	dipeptidyl peptidase III
gene5990	0.194735	-2.36041	30.5313	2.94253e-31	4.65503e-30	yes	down	177.63	32.6133	203.26	139.56	190.07	37.39	35.69	24.76	BBA_05991	PH domain-containing protein
gene9920	0.194823	-2.35976	63.9026	1.25133e-64	7.46375e-63	yes	down	79.3667	19.1	72.14	83.3	82.66	20.38	19.48	17.44	BBA_09921	hypothetical protein
gene3217	0.195042	-2.35814	3.72834	0.00018692	0.000404256	yes	down	3.94333	0.706667	2.39	3.57	5.87	0.76	0.22	1.14	BBA_03218	microtubule associated protein
gene713	0.19522	-2.35683	29.0278	9.38033e-30	1.39028e-28	yes	down	146.057	26.39	179.7	130.85	127.62	27.03	23.57	28.57	BBA_00714	ankyrin repeat-containing protein
gene9421	0.195594	-2.35407	4.98508	1.03496e-05	2.63439e-05	yes	down	3.46333	0.633333	2.71	4.73	2.95	0.69	0.73	0.48	BBA_09422	hypothetical protein
gene1593	0.195993	-2.35112	22.8607	1.37808e-23	1.45892e-22	yes	down	9.82	1.94667	10.47	10.53	8.46	2.96	1.37	1.51	BBA_01594	hypothetical protein
gene5630	0.196414	-2.34803	9.3238	4.74464e-10	1.88208e-09	yes	down	183.883	33.6	111.98	267.64	172.03	29.12	30.35	41.33	BBA_05631	glucosamine-6-phosphate isomerase
gene9595	0.196775	-2.34538	2.81726	0.00152313	0.00293409	yes	down	4.93333	0.92	4.7	6.18	3.92	1.4	1.07	0.29	BBA_09596	succinate dehydrogenase cytochrome b subunit
gene5247	0.19692	-2.34432	4.29327	5.09016e-05	0.000118167	yes	down	2	0.72	1.4	2.83	1.77	0.88	0.48	0.8	BBA_05248	GPR1/FUN34/YaaH-class plasma membrane protein
gene4725	0.197313	-2.34144	24.6371	2.30612e-25	2.68554e-24	yes	down	157.71	17.3867	115.44	185.5	172.19	19.22	17	15.94	BBA_04726	ER membrane protein Wsc4, putative
gene1785	0.197424	-2.34063	3.81924	0.00015162	0.000331949	yes	down	13.21	2.37333	11.88	14.08	13.67	1.08	1.18	4.86	BBA_01786	RNA polymerase I specific transcription initiation factor RRN3
gene4018	0.197435	-2.34055	6.80277	1.57481e-07	4.88732e-07	yes	down	259.51	47.1	465.98	152.07	160.48	37.64	42.6	61.06	BBA_04019	Cel3b-like protein
gene5821	0.197439	-2.34052	25.7338	1.84604e-26	2.25724e-25	yes	down	155.95	19.2933	124.68	185.85	157.32	22.85	16.45	18.58	BBA_05822	major facilitator superfamily transporter
gene7368	0.197447	-2.34046	17.7009	1.99093e-18	1.51323e-17	yes	down	298.023	46.3733	204.03	376.53	313.51	52.2	42.16	44.76	BBA_07369	peptidase S1 and S6, chymotrypsin/Hap
gene5878	0.197637	-2.33908	2.60317	0.00249361	0.00463648	yes	down	4.28	0.766667	9.22	2.37	1.25	0.68	0.89	0.73	BBA_05879	aorsin-like protein
gene4404	0.198029	-2.33621	27.4552	3.50589e-28	4.8099e-27	yes	down	76.5167	13.8967	89.51	59.11	80.93	13.14	12.96	15.59	BBA_04405	LEA domain protein
gene10324	0.198705	-2.3313	42.1542	7.01052e-43	1.90491e-41	yes	down	128.27	24.7267	123.97	132.72	128.12	29.39	17.95	26.84	BBA_10325	CBR-TBB-4 protein
gene1479	0.198894	-2.32993	4.36716	4.29376e-05	0.000100841	yes	down	15.94	6.14333	28	12.78	7.04	6.33	6.9	5.2	BBA_01480	major facilitator superfamily transporter
gene3010	0.199502	-2.32552	37.3892	4.08085e-38	8.97054e-37	yes	down	78.5767	14.4533	82.98	71.39	81.36	16.75	11.21	15.4	BBA_03011	phosphatidylinositol-specific phospholipase C
gene4977	0.199677	-2.32426	23.521	3.01301e-24	3.30047e-23	yes	down	48.5667	8.99667	42.12	47.54	56.04	11.37	8.48	7.14	BBA_04978	tripeptidyl peptidase precursor
gene1551	0.200091	-2.32127	2.94413	0.00113728	0.00223571	yes	down	6.36667	1.21333	5.65	6.03	7.42	2.52	0.73	0.39	BBA_01552	RNase P subunit p30
gene6535	0.200299	-2.31977	23.0021	9.95168e-24	1.05928e-22	yes	down	86.96	12.1267	63.15	90.32	107.41	13.69	11.48	11.21	BBA_06536	carboxylic acid transport protein
gene9719	0.200655	-2.31721	40.1178	7.6238e-41	1.91221e-39	yes	down	150.8	30.2867	123.2	144.99	184.21	34.43	27.99	28.44	BBA_09720	Cytochrome P450 CYP5293A2
gene7251	0.200864	-2.31571	25.8583	1.38581e-26	1.71378e-25	yes	down	12.59	2.34333	12.34	11.57	13.86	2.8	1.92	2.31	BBA_07252	F-box protein
gene802	0.201003	-2.31471	44.4217	3.78715e-45	1.13988e-43	yes	down	250.6	64.34	222.45	236.81	292.54	64.18	57.77	71.07	BBA_00803	NDT80/PhoG like DNA-binding family protein
gene2760	0.201117	-2.31389	33.9333	1.16595e-34	2.20181e-33	yes	down	129.23	10.5967	157.8	121.19	108.7	13.61	9.8	8.38	BBA_02761	Major facilitator superfamily, general substrate transporter
gene316	0.202366	-2.30496	11.2921	5.10398e-12	2.43547e-11	yes	down	37.28	6.99333	26.36	40.81	44.67	5.75	8.07	7.16	BBA_00317	transcription initiation factor IID
gene344	0.202376	-2.30489	3.98943	0.000102463	0.00022999	yes	down	24.1733	4.22	8.1	38.93	25.49	5.85	4.21	2.6	BBA_00345	iron-sulfur cluster-binding protein
gene4418	0.202425	-2.30454	7.12943	7.42286e-08	2.37833e-07	yes	down	61.63	12.2433	51.61	61.88	71.4	7.62	10.28	18.83	BBA_04419	hypothetical protein
gene4578	0.202941	-2.30087	5.48909	3.24271e-06	8.74798e-06	yes	down	9.79	1.86	6.09	10.47	12.81	2.66	1.96	0.96	BBA_04579	glycosyltransferase family 4
gene7400	0.204231	-2.29172	6.6647	2.16421e-07	6.62607e-07	yes	down	44.1867	8.39333	17.88	56.04	58.64	8.68	8.18	8.32	BBA_07401	fungal specific transcription factor
gene1305	0.204261	-2.29152	10.1766	6.65877e-11	2.8581e-10	yes	down	12.86	2.42667	15.79	11.35	11.44	2.53	3.16	1.59	BBA_01306	Programmed cell death protein 2
gene10033	0.204603	-2.2891	39.4141	3.85422e-40	9.42548e-39	yes	down	9844.82	1899.88	8183.35	10899	10452.1	2116.06	1910.27	1673.32	BBA_10034	histone H3
gene3716	0.20511	-2.28553	33.0486	8.94043e-34	1.6194e-32	yes	down	247.237	35.7233	202.82	280.94	257.95	35.16	35.14	36.87	BBA_03717	beta-1,3-glucanase precursor
gene4974	0.205318	-2.28407	15.883	1.30925e-16	8.73605e-16	yes	down	225.237	38.6633	171.97	223.1	280.64	44.81	42.01	29.17	BBA_04975	AMP-binding enzyme
gene9943	0.20666	-2.27467	26.1498	7.08266e-27	8.98606e-26	yes	down	7510.96	1466.32	5772.7	8585.58	8174.6	1701.76	1417.06	1280.13	BBA_09944	histone H2A-like protein
gene3584	0.206694	-2.27443	5.14124	7.22366e-06	1.87134e-05	yes	down	16.6433	3.02667	6.85	21.05	22.03	3.67	2.09	3.32	BBA_03585	UDP-glucoronosyl and UDP-glucosyl transferase family protein
gene5604	0.206761	-2.27396	6.06188	8.67195e-07	2.48838e-06	yes	down	1.43333	0.276667	1.66	1.21	1.43	0.43	0.22	0.18	BBA_05605	formyl transferase domain-containing protein
gene41	0.206971	-2.2725	45.0376	9.17028e-46	2.82087e-44	yes	down	181.02	34.5	209.28	168.97	164.81	33.92	31.8	37.78	BBA_00042	homoserine acetyltransferase family protein
gene3035	0.207154	-2.27123	24.7042	1.97597e-25	2.31208e-24	yes	down	41.6333	7.99333	35.71	42.94	46.25	8.37	7.56	8.05	BBA_03036	methyltransferase domain-containing protein
gene831	0.207448	-2.26918	23.1787	6.6271e-24	7.11595e-23	yes	down	82.3167	15.8333	63.95	88.82	94.18	18.65	15.17	13.68	BBA_00832	cyclin domain-containing protein
gene8433	0.207499	-2.26882	18.2165	6.07405e-19	4.79164e-18	yes	down	62.7967	12.0867	54.17	63.3	70.92	12.2	14.85	9.21	BBA_08434	lipase class 2
gene5091	0.207526	-2.26864	151.813	1.5375e-152	7.16184e-150	yes	down	174.107	38.1633	185.03	152.22	185.07	39.59	34.98	39.92	BBA_05092	SWIRM domain-containing protein
gene7117	0.208071	-2.26485	39.5149	3.05529e-40	7.50926e-39	yes	down	282.85	30.58	395.86	238.57	214.12	37.64	29.98	24.12	BBA_07118	bacterial-type extracellular deoxyribonuclease
gene1339	0.208081	-2.26479	1.35801	0.0438517	0.0653999	yes	down	4.50667	0.73	5.39	2.39	5.74	0	0.37	1.82	BBA_01340	hypothetical protein
gene5942	0.208392	-2.26263	9.01283	9.70897e-10	3.72444e-09	yes	down	88.6	17.2867	94.25	88.35	83.2	22.2	21.17	8.49	BBA_05943	dihydrofolate reductase
gene2915	0.208524	-2.26171	26.5587	2.76275e-27	3.58424e-26	yes	down	125.487	26.25	96.46	135.43	144.57	28.14	24.99	25.62	BBA_02916	MFS transporter, putative
gene8987	0.20882	-2.25967	12.2675	5.40073e-13	2.80563e-12	yes	down	24.54	4.32	19.32	28.26	26.04	5.13	4.66	3.17	BBA_08988	hypothetical protein
gene1928	0.208955	-2.25874	54.4689	3.39667e-55	1.52414e-53	yes	down	40.1533	10.2033	42.45	33.59	44.42	11.61	9.39	9.61	BBA_01929	WD40 repeat protein
gene3540	0.208959	-2.25871	2.26649	0.0054139	0.00951468	yes	down	22.3433	4.38	15.66	25.7	25.67	0.7	2.46	9.98	BBA_03541	putative allantoate permease
gene2219	0.209186	-2.25714	35.4631	3.44294e-36	7.07538e-35	yes	down	95.4467	18.5733	97.84	90.89	97.61	22.84	17.7	15.18	BBA_02220	G-patch domain-containing protein
gene6862	0.2097	-2.2536	12.337	4.60208e-13	2.40864e-12	yes	down	48.8167	9.52333	40.17	45.79	60.49	12.5	9.91	6.16	BBA_06863	hypothetical protein
gene8293	0.211052	-2.24433	48.05	8.91337e-49	3.14767e-47	yes	down	127.34	25.0267	138.4	117.15	126.47	27.76	24.95	22.37	BBA_08294	hypothetical protein
gene9444	0.211127	-2.24382	59.4656	3.42281e-60	1.73481e-58	yes	down	759.627	98.3467	907.07	642.42	729.39	102.11	89.34	103.59	BBA_09445	zinc finger protein
gene1495	0.211167	-2.24354	22.9616	1.09256e-23	1.16168e-22	yes	down	48.2767	9.39	56.08	46.5	42.25	7.98	10.31	9.88	BBA_01496	Ribokinase, bacterial
gene8296	0.21119	-2.24339	26.1899	6.45763e-27	8.21438e-26	yes	down	30.46	6.11	34.58	27.42	29.38	7.1	6.61	4.62	BBA_08297	sulfate permease
gene1657	0.211486	-2.24137	2.36488	0.00431643	0.00770358	yes	down	3.76	0.726667	2.85	2.91	5.52	0.64	0.17	1.37	BBA_01658	CAS1-like protein
gene4842	0.211528	-2.24108	11.9883	1.02727e-12	5.19852e-12	yes	down	48.4533	9.38	71.7	33.74	39.92	10.87	9.79	7.48	BBA_04843	ferric reductase like transmembrane component
gene9034	0.211563	-2.24084	64.6132	2.43657e-65	1.52785e-63	yes	down	245.153	41.38	286.22	208.23	241.01	46.35	41.11	36.68	BBA_09035	FAD binding domain-containing protein
gene10034	0.21176	-2.2395	20.6608	2.18359e-21	2.00374e-20	yes	down	4699.45	768.32	3509.09	5424.11	5165.15	917.29	764.17	623.5	BBA_10035	histone H4.1
gene3210	0.212184	-2.23662	68.4295	3.71926e-69	2.5987e-67	yes	down	39.1933	7.17333	40.94	37.15	39.49	7.71	6.5	7.31	BBA_03211	serine peptidase, putative
gene9445	0.212394	-2.23519	21.7656	1.71549e-22	1.69848e-21	yes	down	13.9567	1.97333	15.16	14.04	12.67	1.78	2.09	2.05	BBA_09446	aminotransferase class-III
gene1015	0.212907	-2.23171	19.2401	5.75255e-20	4.85936e-19	yes	down	375.09	40.49	504.71	272.1	348.46	53.79	40.36	27.32	BBA_01016	Ribonuclease/ribotoxin
gene4493	0.212991	-2.23114	18.0415	9.08917e-19	7.09014e-18	yes	down	39.6333	7.34333	32.19	39.29	47.42	8.86	7.59	5.58	BBA_04494	MCM2/3/5 family protein
gene785	0.213972	-2.2245	2.69913	0.00199926	0.00377908	yes	down	6.39333	1.23	3.18	5.91	10.09	1.15	1.96	0.58	BBA_00786	DNA-binding protein
gene456	0.214125	-2.22347	24.468	3.40424e-25	3.93155e-24	yes	down	47.21	9.36333	39.13	47.44	55.06	11.24	9.18	7.67	BBA_00457	integral membrane channel protein
gene909	0.214486	-2.22104	15.708	1.95868e-16	1.28676e-15	yes	down	34.07	6.8	27.64	34.41	40.16	8.19	5.93	6.28	BBA_00910	hypothetical protein
gene8445	0.214674	-2.21978	28.7396	1.82123e-29	2.66297e-28	yes	down	195.707	38.6233	186.02	190.63	210.47	46.57	39.98	29.32	BBA_08446	peroxiredoxin DOT5
gene6997	0.214812	-2.21885	26.9351	1.16109e-27	1.54738e-26	yes	down	209.33	41.5433	225.34	186.77	215.88	38.31	43.36	42.96	BBA_06998	ATROPHIN-1 protein
gene6018	0.214895	-2.2183	89.4727	3.3674e-90	4.06665e-88	yes	down	114.257	18.8867	117.25	116.55	108.97	19.85	18.05	18.76	BBA_06019	alpha-1,2-mannosidase, putative subfamily
gene1443	0.216254	-2.2092	10.737	1.83219e-11	8.263e-11	yes	down	14.0133	2.74667	9.08	17.27	15.69	3.23	2.67	2.34	BBA_01444	dihydrouridine synthase
gene5681	0.216271	-2.20909	20.8978	1.2653e-21	1.17766e-20	yes	down	127.57	25.8167	120.4	132.88	129.43	32.08	26.84	18.53	BBA_05682	hypoxanthine guanine phosphoribosyltransferase
gene6697	0.21649	-2.20763	9.01976	9.55526e-10	3.66979e-09	yes	down	28.63	5.74	19.32	23.75	42.82	7.16	4.7	5.36	BBA_06698	sphingomyelin phosphodiesterase
gene5008	0.216502	-2.20755	22.0273	9.39043e-23	9.39235e-22	yes	down	122.127	24.2133	144.18	107.71	114.49	20.52	22.33	29.79	BBA_05009	formamidase-like protein
gene10072	0.21656	-2.20716	15.4811	3.30279e-16	2.12133e-15	yes	down	39.0067	7.61667	34.07	39.03	43.92	6.53	8.3	8.02	BBA_10073	hypothetical protein
gene5592	0.216572	-2.20708	50.0267	9.40352e-51	3.55155e-49	yes	down	69.2367	13.3133	77.55	55.13	75.03	15.61	12.71	11.62	BBA_05593	small s protein
gene2357	0.216707	-2.20618	28.7262	1.8783e-29	2.73823e-28	yes	down	44.61	8.1	36.27	44.75	52.81	8.52	7.21	8.57	BBA_02358	IBR domain-containing protein
gene443	0.217341	-2.20197	28.4785	3.32278e-29	4.78696e-28	yes	down	62.4267	11.2133	52.08	68.13	67.07	12.52	11.51	9.61	BBA_00444	nucleoside transporter, putative
gene1229	0.217661	-2.19985	42.1968	6.35684e-43	1.7467e-41	yes	down	74.7467	14.9367	75.5	70.39	78.35	13.76	13.86	17.19	BBA_01230	ZIP Zinc transporter
gene895	0.217734	-2.19936	4.77189	1.69087e-05	4.18949e-05	yes	down	397.783	76.8233	134.94	639.15	419.26	67.74	70.71	92.02	BBA_00896	major facilitator superfamily transporter
gene7726	0.218207	-2.19623	17.6472	2.25344e-18	1.70877e-17	yes	down	18.37	3.71667	14.26	19.47	21.38	4.66	3.17	3.32	BBA_07727	DNA polymerase family B
gene985	0.218435	-2.19473	17.4203	3.79967e-18	2.84162e-17	yes	down	65.9033	13.1233	77.41	50.87	69.43	10.15	14.86	14.36	BBA_00986	FYVE zinc finger protein
gene6995	0.21844	-2.19469	69.2914	5.11163e-70	3.67662e-68	yes	down	8.17667	1.47333	10.84	7.23	6.46	1.92	1.41	1.09	BBA_06996	AMP-binding enzyme
gene7779	0.218836	-2.19207	16.9525	1.11549e-17	8.08273e-17	yes	down	14.2567	2.73	10.07	18.52	14.18	2.72	2.96	2.51	BBA_07780	alpha-N-acetylglucosaminidase
gene10302	0.219525	-2.18755	14.0286	9.36213e-15	5.49043e-14	yes	down	13.2967	2.71667	9.52	14.91	15.46	3.07	2.84	2.24	BBA_10303	Chitinase II
gene3356	0.219552	-2.18737	5.31168	4.87889e-06	1.28834e-05	yes	down	5.93333	1.21667	6.25	5.74	5.81	0.93	1.01	1.71	BBA_03357	hypothetical protein
gene1086	0.21957	-2.18725	21.6794	2.09225e-22	2.05899e-21	yes	down	197.527	39.8067	228.07	174.79	189.72	35.86	33.36	50.2	BBA_01087	amidohydrolase-like protein
gene1956	0.219603	-2.18703	23.9156	1.21442e-24	1.36232e-23	yes	down	12.43	2.24333	11.03	13.83	12.43	2.53	1.9	2.3	BBA_01957	major facilitator superfamily transporter
gene2991	0.219731	-2.18619	32.1783	6.63324e-33	1.13042e-31	yes	down	12.86	2.64667	11.71	13.32	13.55	3.24	2.41	2.29	BBA_02992	MutS domain V
gene7555	0.219914	-2.18499	14.184	6.54578e-15	3.88066e-14	yes	down	135.39	24.1467	197.35	97.87	110.95	21.57	21.5	29.37	BBA_07556	SPG20 protein
gene2590	0.220595	-2.18053	23.9053	1.2437e-24	1.39357e-23	yes	down	86.24	17.5533	73.46	84	101.26	18.71	14.16	19.79	BBA_02591	C6 zinc finger domain protein
gene5591	0.220706	-2.1798	12.7993	1.58742e-13	8.55546e-13	yes	down	73.4567	14.6233	52.89	83.48	84	13.99	11.65	18.23	BBA_05592	choline/Carnitine O-acyltransferase
gene6776	0.220731	-2.17964	32.3631	4.33443e-33	7.53098e-32	yes	down	192.39	39.3733	163.49	188.31	225.37	43.41	38.73	35.98	BBA_06777	nuclease S1
gene6759	0.221254	-2.17623	6.45568	3.50201e-07	1.04857e-06	yes	down	3.77333	0.806667	2.81	4.63	3.88	0.96	0.48	0.98	BBA_06760	hypothetical protein
gene2951	0.221472	-2.1748	12.1008	7.92787e-13	4.06023e-12	yes	down	14.8133	3.61	12.17	17.1	15.17	4.95	3.24	2.64	BBA_02952	RTA1 domain-containing protein
gene7890	0.221877	-2.17217	37.1375	7.28613e-38	1.58033e-36	yes	down	214.22	60.5533	184.78	208.94	248.94	66.87	54.14	60.65	BBA_07891	bZIP transcription factor
gene4754	0.221969	-2.17157	8.72389	1.88846e-09	7.03999e-09	yes	down	17.1233	3.55333	15.26	20.41	15.7	3.99	3.9	2.77	BBA_04755	HD domain-containing protein
gene1510	0.222191	-2.17013	39.5982	2.52222e-40	6.21469e-39	yes	down	18.2133	3.72	17.65	17.21	19.78	4.2	3.86	3.1	BBA_01511	SNF2 family DNA-dependent ATPase
gene4201	0.222237	-2.16983	8.33131	4.66324e-09	1.67644e-08	yes	down	43.84	9.11	52.83	42.96	35.73	9.99	11.73	5.61	BBA_04202	hypothetical protein
gene9305	0.222279	-2.16955	38.852	1.40602e-39	3.30619e-38	yes	down	160.963	32.2767	142.21	158.89	181.79	36.76	31.94	28.13	BBA_09306	major facilitator superfamily transporter
gene7389	0.22295	-2.16521	10.1614	6.89564e-11	2.95458e-10	yes	down	13.4333	2.75667	12.86	13.09	14.35	2.65	3.14	2.48	BBA_07390	DNA-binding protein
gene6021	0.223241	-2.16332	29.7456	1.79651e-30	2.77183e-29	yes	down	101.413	21.2233	90.18	110.99	103.07	24.21	17.64	21.82	BBA_06022	polyol transporter 5
gene1166	0.223277	-2.1631	38.6531	2.22284e-39	5.15256e-38	yes	down	46.6933	9.61667	48.15	45.87	46.06	8.95	10.36	9.54	BBA_01167	geranylgeranyltransferase beta subunit
gene9447	0.223299	-2.16295	9.55879	2.76192e-10	1.11965e-09	yes	down	5.28333	1.08	5.95	4.91	4.99	0.79	1.27	1.18	BBA_09448	hypothetical protein
gene1295	0.223305	-2.16291	17.3774	4.19379e-18	3.11967e-17	yes	down	40.73	8.45333	32.37	44.28	45.54	10.51	8.09	6.76	BBA_01296	kinesin heavy chain
gene1934	0.223962	-2.15868	19.0865	8.19351e-20	6.83865e-19	yes	down	59.2867	8.78	46.83	59.01	72.02	10.24	9.69	6.41	BBA_01935	Cupredoxin-like protein
gene4233	0.224467	-2.15543	19.318	4.80789e-20	4.07546e-19	yes	down	3616.37	664.447	2819.94	4114.65	3914.53	762.33	691.29	539.72	BBA_04234	HMG box protein
gene4142	0.224489	-2.15528	21.5677	2.7056e-22	2.63608e-21	yes	down	29.7867	6.18	29.37	25.84	34.15	6.23	6.47	5.84	BBA_04143	type 2A phosphatase activator TIP41
gene5838	0.224561	-2.15482	8.58762	2.58452e-09	9.51156e-09	yes	down	90.1233	60.8033	60.37	95.36	114.64	65.19	63.76	53.46	BBA_05839	MFS transporter, putative
gene3053	0.224657	-2.15421	12.6435	2.27245e-13	1.20942e-12	yes	down	64.26	13.3133	44.47	70.15	78.16	11.94	11.83	16.17	BBA_03054	pheromone-regulated membrane protein
gene514	0.22469	-2.15399	31.1887	6.47591e-32	1.05403e-30	yes	down	20.71	2.17667	15.07	25.35	21.71	2.27	2.08	2.18	BBA_00515	Concanavalin A-like lectin/glucanase
gene4801	0.224724	-2.15378	34.4056	3.9299e-35	7.62744e-34	yes	down	533.707	115.83	442.31	594.09	564.72	120.66	104.58	122.25	BBA_04802	tctex-1 family protein
gene6771	0.225006	-2.15196	2.67618	0.00210774	0.00396574	yes	down	7.85667	1.69667	5	9.3	9.27	3.13	1.49	0.47	BBA_06772	pre-rRNA-processing protein IPI1
gene5423	0.22561	-2.1481	19.3285	4.69378e-20	3.98218e-19	yes	down	21.0267	4.80667	23.26	22.53	17.29	3.46	8.19	2.77	BBA_05424	nucleoside-diphosphate-sugar epimerase, putative
gene5872	0.225715	-2.14742	49.7931	1.61046e-50	6.03582e-49	yes	down	207.23	43.1533	234.87	196.24	190.58	47.97	37.57	43.92	BBA_05873	asparaginase-like protein
gene5558	0.226519	-2.14229	11.1306	7.40241e-12	3.48127e-11	yes	down	21.93	3.06333	16.31	24.78	24.7	3.94	2.44	2.81	BBA_05559	transcriptional regulator, putative
gene7480	0.226562	-2.14202	25.7407	1.81659e-26	2.22402e-25	yes	down	16.0167	4.31333	14.76	13.63	19.66	4.98	3.41	4.55	BBA_07481	phosphate permease
gene8415	0.226788	-2.14059	41.2642	5.44313e-42	1.43131e-40	yes	down	214.48	45.7467	191.58	216.18	235.68	53.93	42.68	40.63	BBA_08416	peptidase family M28
gene4456	0.2269	-2.13987	18.107	7.81682e-19	6.13677e-18	yes	down	406.99	85.0833	330.08	406.48	484.41	77.58	73.39	104.28	BBA_04457	hypothetical protein
gene1637	0.22702	-2.13911	32.8989	1.26201e-33	2.26929e-32	yes	down	21.5967	4.68667	24.55	19.68	20.56	5.92	4.22	3.92	BBA_01638	allantoate permease
gene6138	0.227039	-2.13899	2.42348	0.00377157	0.00680566	yes	down	6.27333	1.33	4.24	6.74	7.84	1.7	2.06	0.23	BBA_06139	GPI anchored protein
gene3725	0.227043	-2.13896	1.6926	0.0202957	0.0322189	yes	down	1.89	0.153333	3.94	0.53	1.2	0.15	0.28	0.03	BBA_03726	Gln/Pro-rich protein G6G8.11
gene5900	0.227046	-2.13894	44.3134	4.85929e-45	1.45362e-43	yes	down	44.5667	9.34333	42.43	44.32	46.95	9.52	9.72	8.79	BBA_05901	FAD binding domain containing protein
gene941	0.22717	-2.13816	16.8352	1.46146e-17	1.05195e-16	yes	down	20.8433	4.39667	18.29	22.66	21.58	5.4	4.44	3.35	BBA_00942	WD domain-containing protein
gene6476	0.227219	-2.13785	4.47638	3.33902e-05	7.95448e-05	yes	down	8.59667	1.80667	8.18	8.44	9.17	1.38	1.26	2.78	BBA_06477	hypothetical protein
gene4744	0.227337	-2.1371	82.2736	5.3263e-83	5.31651e-81	yes	down	137.093	28.81	137.36	134.02	139.9	32.56	26.95	26.92	BBA_04745	phosphatidylinositol transfer protein CSR1
gene1860	0.228939	-2.12697	5.33305	4.64459e-06	1.22992e-05	yes	down	51.6733	10.73	88.91	21.39	44.72	10.94	10.03	11.22	BBA_01861	hypothetical protein
gene7540	0.229544	-2.12316	16.9253	1.18762e-17	8.59269e-17	yes	down	82.7567	17.68	64.33	90.68	93.26	20.48	18.29	14.27	BBA_07541	hypothetical protein
gene4382	0.22963	-2.12262	6.51269	3.07121e-07	9.24956e-07	yes	down	24.0067	3.65	36.76	22.95	12.31	6.3	3.13	1.52	BBA_04383	Enoyl-CoA Hydratase family member
gene6915	0.22971	-2.12212	21.8147	1.53223e-22	1.5201e-21	yes	down	46.7367	13.1633	39.9	53.73	46.58	15.6	12.33	11.56	BBA_06916	tubulin-specific chaperone D
gene5406	0.23125	-2.11247	8.75702	1.74978e-09	6.53545e-09	yes	down	3.79333	1.24667	3.33	3.83	4.22	1.1	0.95	1.69	BBA_05407	fungal specific transcription factor
gene5164	0.231558	-2.11056	3.53946	0.000288763	0.000608768	yes	down	13.4733	3.11667	9.79	16.88	13.75	4.75	3.76	0.84	BBA_05165	RBP protein
gene2525	0.232117	-2.10708	16.7315	1.85573e-17	1.32599e-16	yes	down	88.37	18.8567	63.27	97.51	104.33	19.07	19.54	17.96	BBA_02526	hypothetical protein
gene4172	0.232392	-2.10537	25.7876	1.63098e-26	2.00178e-25	yes	down	30.7	9.48333	29.22	33.8	29.08	10.91	8.87	8.67	BBA_04173	amidase-like protein
gene377	0.232551	-2.10438	17.0172	9.61139e-18	6.99023e-17	yes	down	75.87	16.3533	87.99	70.5	69.12	19.77	17.83	11.46	BBA_00378	amino-acid transporter arg-13
gene7978	0.233011	-2.10153	8.10015	7.94048e-09	2.79603e-08	yes	down	14.3467	2.88667	11.39	19.69	11.96	3.48	2.16	3.02	BBA_07979	hypothetical protein
gene4410	0.233225	-2.10021	17.7193	1.90869e-18	1.45185e-17	yes	down	47.07	10.12	59.49	42.85	38.87	11.48	8.26	10.62	BBA_04411	Protein GPR89A
gene5907	0.233227	-2.10019	10.1181	7.61967e-11	3.25341e-10	yes	down	28.03	6.1	35.23	18.24	30.62	6.5	6.88	4.92	BBA_05908	hypothetical protein
gene10154	0.233937	-2.09581	2.17943	0.00661567	0.0114498	yes	down	3.47333	0.766667	1.91	3.66	4.85	1.46	0.66	0.18	BBA_10155	breast cancer protein
gene6434	0.23411	-2.09474	19.0937	8.05893e-20	6.73206e-19	yes	down	33.0833	7.20333	29.24	34.91	35.1	8.83	6.25	6.53	BBA_06435	replication Fork Protection Component Swi3
gene7953	0.234232	-2.09399	17.0058	9.86758e-18	7.17123e-17	yes	down	43.83	9.52	53.9	33.35	44.24	8.44	8.07	12.05	BBA_07954	ammonium permease MepC
gene2503	0.234337	-2.09334	32.8151	1.53081e-33	2.72758e-32	yes	down	89.69	18.8633	74.52	99.52	95.03	19.5	17.56	19.53	BBA_02504	acyl-CoA dehydrogenase
gene1431	0.234355	-2.09323	13.8269	1.48963e-14	8.61201e-14	yes	down	20.4967	4.62667	15.74	22.58	23.17	5.4	4.58	3.9	BBA_01432	putative EXO1 protein
gene353	0.234388	-2.09303	5.36361	4.32901e-06	1.1504e-05	yes	down	40.8567	9.01333	46.31	40.94	35.32	15.6	6.72	4.72	BBA_00354	2-deoxyglucose-6-phosphate phosphatase
gene7921	0.234687	-2.09119	21.3838	4.13205e-22	3.94724e-21	yes	down	97.6233	12.5133	135.16	74.07	83.64	14.73	11.1	11.71	BBA_07922	amidase protein
gene521	0.234918	-2.08977	55.9599	1.09684e-56	5.20838e-55	yes	down	69.12	8.15667	61.42	68.3	77.64	8.76	7.83	7.88	BBA_00522	Urease, alpha subunit
gene5628	0.235285	-2.08752	6.59254	2.5554e-07	7.74857e-07	yes	down	57.1467	13.2033	27.15	90.3	53.99	15.36	10.45	13.8	BBA_05629	carbohydrate esterase family 9
gene8810	0.235504	-2.08618	5.86844	1.35383e-06	3.82861e-06	yes	down	77.34	41.1133	42.28	101.96	87.78	43.19	37.25	42.9	BBA_08811	SURF1 family protein
gene232	0.235678	-2.08511	9.37948	4.17373e-10	1.66847e-09	yes	down	4.07667	0.876667	3.62	3.57	5.04	0.67	0.92	1.04	BBA_00233	hypothetical protein
gene345	0.236131	-2.08234	12.8327	1.47006e-13	7.94921e-13	yes	down	192.17	42.4267	152.85	233.19	190.47	56.62	39.08	31.58	BBA_00346	fructosyl amino acid oxidase
gene644	0.236303	-2.08129	19.9475	1.1285e-20	9.97197e-20	yes	down	45.3467	9.92	54.86	43.94	37.24	11.19	9.51	9.06	BBA_00645	NmrA-like family protein
gene10339	0.236411	-2.08063	5.9696	1.0725e-06	3.05243e-06	yes	down	27.95	6.14333	22.32	28.53	33	7.78	7.94	2.71	BBA_10340	DNA repair protein, SNF2 family
gene6340	0.236416	-2.0806	13.5706	2.68761e-14	1.52142e-13	yes	down	17.3733	3.71667	22.11	14.37	15.64	3.57	4.4	3.18	BBA_06341	CFEM domain-containing protein
gene5811	0.236644	-2.07921	10.4417	3.61684e-11	1.58868e-10	yes	down	70.1433	15.1833	104.97	47.29	58.17	17.13	13.09	15.33	BBA_05812	hexose transporter
gene8771	0.236711	-2.0788	33.5871	2.58755e-34	4.82122e-33	yes	down	147.927	18.28	142.31	147.53	153.94	19.46	18.98	16.4	BBA_08772	alpha-ribazole-5'-phosphate phosphatase
gene7787	0.236869	-2.07784	26.8055	1.56485e-27	2.06578e-26	yes	down	19.8167	3.95	14.68	21.73	23.04	4.15	3.75	3.95	BBA_07788	OPT family small oligopeptide transporter
gene6638	0.236906	-2.07761	12.6642	2.16666e-13	1.15626e-12	yes	down	9.37667	2.42333	11.27	8.46	8.4	2.75	1.77	2.75	BBA_06639	sugar transporter
gene495	0.236936	-2.07743	20.5178	3.03547e-21	2.76214e-20	yes	down	29.2467	6.54667	29.29	29.12	29.33	5.43	6.89	7.32	BBA_00496	short chain dehydrogenase
gene3995	0.237399	-2.07461	23.0142	9.67896e-24	1.03137e-22	yes	down	53.03	12.7467	46.15	54.33	58.61	15.81	11.83	10.6	BBA_03996	importin 13
gene3833	0.237464	-2.07422	28.2215	6.00448e-29	8.59968e-28	yes	down	160.637	35.2533	149.54	162.91	169.46	37.4	40.29	28.07	BBA_03834	glycosyl hydrolase family 16
gene10356	0.237645	-2.07312	26.6685	2.14539e-27	2.80564e-26	yes	down	56.0267	13.76	42.32	61.57	64.19	16.11	15.54	9.63	BBA_10357	hypothetical protein
gene1241	0.237666	-2.07299	13.5061	3.1182e-14	1.75502e-13	yes	down	33.0433	7.23333	42.97	31.86	24.3	7.39	6.85	7.46	BBA_01242	sorbitol dehydrogenase
gene5981	0.238192	-2.0698	24.234	5.83388e-25	6.65117e-24	yes	down	28.4267	6.26667	24.6	33.23	27.45	5.99	6.35	6.46	BBA_05982	glycosyltransferase family 25
gene520	0.238753	-2.06641	21.4345	3.67681e-22	3.53518e-21	yes	down	463.437	104.98	351.28	509.44	529.59	112.37	100.68	101.89	BBA_00521	nonhistone chromosomal protein
gene5601	0.238775	-2.06628	10.8559	1.39363e-11	6.37329e-11	yes	down	29.9467	5.26	26.76	29.68	33.4	7.09	5.12	3.57	BBA_05602	hypothetical protein
gene3555	0.23937	-2.06268	9.23047	5.88213e-10	2.3034e-09	yes	down	123.443	27.45	77.97	166.12	126.24	25.86	24.57	31.92	BBA_03556	dehydrogenase E1 component
gene6895	0.239509	-2.06185	7.17027	6.75659e-08	2.17268e-07	yes	down	20.8933	4.67	15.74	23.35	23.59	4.56	5.9	3.55	BBA_06896	putative kinetochore protein spc24
gene6024	0.23995	-2.0592	11.032	9.28889e-12	4.32274e-11	yes	down	39.24	9.26	56.53	27.47	33.72	10.08	8.68	9.02	BBA_06025	ankyrin repeat containing protein
gene6827	0.240306	-2.05706	17.7195	1.90766e-18	1.45185e-17	yes	down	41.0533	9.14333	32.33	42.01	48.82	10.91	8.84	7.68	BBA_06828	MCM2/3/5 family protein
gene8130	0.240534	-2.05569	10.0884	8.15785e-11	3.47259e-10	yes	down	128.8	13.73	169.17	154.8	62.43	15.75	12.6	12.84	BBA_08131	TfdA family Taurine catabolism dioxygenase TauD
gene3415	0.241573	-2.04947	2.00078	0.00998195	0.0167599	yes	down	0.513333	0.113333	0.57	0.3	0.67	0.17	0.07	0.1	BBA_03416	hypothetical protein
gene7256	0.241771	-2.04829	75.5628	2.73673e-76	2.30782e-74	yes	down	2122.6	485.41	2165.12	1984.77	2217.91	488.1	523.04	445.09	BBA_07257	NADH:ubiquinone oxidoreductase 11.5kD subunit
gene3051	0.242337	-2.04491	44.1153	7.66898e-45	2.27327e-43	yes	down	50.7667	4.86	76.01	42.75	33.54	5.58	4.58	4.42	BBA_03052	peptidase family M20/M25/M40
gene1012	0.242861	-2.04179	41.8445	1.4307e-42	3.86605e-41	yes	down	26.18	5.86333	26.45	26.47	25.62	6.24	5.2	6.15	BBA_01013	protein (fungal and bacterial)
gene7650	0.243282	-2.0393	8.3654	4.31118e-09	1.55616e-08	yes	down	68.33	7.58667	93.96	76.21	34.82	8.94	8.43	5.39	BBA_07651	TfdA family Taurine catabolism dioxygenase TauD
gene3721	0.243893	-2.03568	37.235	5.82046e-38	1.26806e-36	yes	down	24.8367	5.58333	25.67	23.31	25.53	6.23	5.74	4.78	BBA_03722	dual specificity phosphatase
gene7999	0.244026	-2.03489	2.60897	0.00246053	0.00458107	yes	down	26.89	5.97	56.28	12.14	12.25	6.04	4.03	7.84	BBA_08000	enoyl-CoA hydratase/isomerase
gene4789	0.244131	-2.03427	51.4592	3.47409e-52	1.38708e-50	yes	down	56.7833	12.2467	58.49	49.46	62.4	13.29	13.13	10.32	BBA_04790	arrestin-like protein
gene3319	0.244163	-2.03409	10.9183	1.20702e-11	5.55627e-11	yes	down	3.93333	0.883333	3.35	4.71	3.74	1.21	0.78	0.66	BBA_03320	hypothetical protein
gene2737	0.244449	-2.03239	15.2906	5.12162e-16	3.25534e-15	yes	down	30.3167	6.62	26.37	29.84	34.74	8.93	5.79	5.14	BBA_02738	EXS family protein
gene7467	0.244473	-2.03225	23.5529	2.7995e-24	3.07694e-23	yes	down	90.3633	20.5433	76.67	93.62	100.8	22.14	20.98	18.51	BBA_07468	MYB DNA-binding domain-containing protein
gene2377	0.244917	-2.02964	43.5645	2.72585e-44	7.88884e-43	yes	down	208.297	47.11	195.11	217.2	212.58	52.85	48.1	40.38	BBA_02378	cenp-O kinetochore centromere component
gene5841	0.245052	-2.02884	20.4171	3.82763e-21	3.45723e-20	yes	down	39.6167	6.97	33.95	41.63	43.27	8.16	7.26	5.49	BBA_05842	hypothetical protein
gene7510	0.245135	-2.02835	18.3455	4.51323e-19	3.59515e-18	yes	down	67.3833	15.3933	55.48	75.78	70.89	17.8	14.64	13.74	BBA_07511	chromosome segregation protein
gene7524	0.245297	-2.0274	14.5793	2.63436e-15	1.60157e-14	yes	down	23.6833	5.51333	17.73	25.83	27.49	6.81	4.98	4.75	BBA_07525	glucose/galactose transporter
gene5498	0.24551	-2.02615	28.1564	6.97626e-29	9.91886e-28	yes	down	141.33	31.9467	159.07	140.29	124.63	28.72	31.68	35.44	BBA_05499	alpha-soluble NSF attachment protein
gene4011	0.246172	-2.02226	10.8108	1.54603e-11	7.03733e-11	yes	down	24.6533	3.52	34.84	21.48	17.64	4.03	3.54	2.99	BBA_04012	AMP-binding enzyme, putative
gene9540	0.246333	-2.02132	3.90785	0.000123638	0.000274309	yes	down	3.11333	0.613333	4.48	2.34	2.52	0.54	0.73	0.57	BBA_09541	hypothetical protein
gene7561	0.247277	-2.0158	4.98029	1.04642e-05	2.66219e-05	yes	down	171.863	40.0233	110.67	240.16	164.76	45.53	21.28	53.26	BBA_07562	40S ribosomal protein S17
gene6683	0.247287	-2.01574	6.234	5.83439e-07	1.70619e-06	yes	down	40.5733	4.71333	11.86	54.82	55.04	5.42	4.7	4.02	BBA_06684	WSC domain-containing protein
gene2857	0.247288	-2.01573	14.3725	4.24123e-15	2.54182e-14	yes	down	32.8933	7.53	25.12	34.78	38.78	7.68	7.91	7	BBA_02858	mucin-like protein
gene8005	0.247698	-2.01335	14.1466	7.13579e-15	4.21257e-14	yes	down	220.903	50.8567	267.67	164.23	230.81	50	61.49	41.08	BBA_08006	hypothetical protein
gene1404	0.248234	-2.01023	22.3158	4.83274e-23	4.92436e-22	yes	down	594.66	117.963	744.5	506.51	532.97	114.17	105.39	134.33	BBA_01405	hypothetical protein
gene7181	0.248695	-2.00755	11.196	6.36834e-12	3.01525e-11	yes	down	58.6333	13.5467	39.95	62.85	73.1	16.35	13.39	10.9	BBA_07182	RFX DNA-binding domain-containing protein
gene7488	0.24908	-2.00532	24.2551	5.5574e-25	6.34335e-24	yes	down	91.88	20.04	76.12	103.8	95.72	21.6	19.66	18.86	BBA_07489	hypothetical protein
gene8380	0.249185	-2.00471	43.5681	2.70351e-44	7.84741e-43	yes	down	344.443	72.7533	373.58	319.16	340.59	72.19	64.98	81.09	BBA_08381	Ni2+-Co2+ transporter transition metal uptake transporter
gene9026	0.249262	-2.00427	12.6637	2.16943e-13	1.15711e-12	yes	down	27.55	7.18667	19.92	29.04	33.69	7.68	7.67	6.21	BBA_09027	putative transposase
gene7052	0.249646	-2.00205	1.33155	0.0466068	0.0691608	yes	down	0.376667	0.0833333	0.43	0.22	0.48	0.11	0.07	0.07	BBA_07053	sugar porter family MFS transporter
gene6620	0.249651	-2.00201	38.1001	7.94151e-39	1.80241e-37	yes	down	149.857	26.6367	134.57	162.01	152.99	27.03	28.2	24.68	BBA_06621	hypothetical protein
gene4865	0.250211	-1.99878	9.94318	1.13978e-10	4.80576e-10	yes	down	111.923	25.9667	71.57	111.22	152.98	29.65	25.39	22.86	BBA_04866	finger protein AZF1
gene3189	0.25026	-1.9985	21.314	4.85271e-22	4.60866e-21	yes	down	37.4833	8.71333	36.6	40.36	35.49	9.85	7.68	8.61	BBA_03190	HORMA domain-containing protein
gene7844	0.250298	-1.99828	4.47377	3.35913e-05	7.99488e-05	yes	down	189	16.2667	57.44	280.05	229.51	16.84	14.72	17.24	BBA_07845	peptidase family M28
gene6252	0.250459	-1.99735	10.18	6.60664e-11	2.83697e-10	yes	down	13.53	3.13333	10.75	14.62	15.22	2.67	3.03	3.7	BBA_06253	hypothetical protein
gene3518	0.250649	-1.99626	39.682	2.07955e-40	5.16299e-39	yes	down	53.51	12.2867	49.25	56.19	55.09	13.27	12.28	11.31	BBA_03519	ThiF family protein
gene2076	0.250842	-1.99515	4.69872	2.00114e-05	4.90606e-05	yes	down	133.793	30.4233	246.24	59.13	96.01	33.64	30.05	27.58	BBA_02077	methyltransferase domain-containing protein
gene8195	0.251128	-1.99351	35.2148	6.09777e-36	1.22986e-34	yes	down	1148.9	270.283	1188.69	1241.82	1016.2	311.6	245.5	253.75	BBA_08196	fatty acid-binding protein
gene6564	0.251569	-1.99097	2.81543	0.00152958	0.00294534	yes	down	1.39	0.323333	1.32	0.8	2.05	0.3	0.42	0.25	BBA_06565	hypothetical protein
gene4872	0.251993	-1.98854	13.564	2.7292e-14	1.54229e-13	yes	down	90.6833	21.8767	65.94	99.15	106.96	26.21	21.21	18.21	BBA_04873	putative germinal center kinases group protein
gene57	0.252329	-1.98662	24.4127	3.86648e-25	4.44964e-24	yes	down	26.7533	6.18333	28.85	22.04	29.37	5.92	5.97	6.66	BBA_00058	diphthamide biosynthesis protein 2
gene2605	0.252517	-1.98555	26.5226	3.00199e-27	3.88947e-26	yes	down	67.15	15.6367	56.27	69.4	75.78	16.13	13.95	16.83	BBA_02606	multidrug resistance protein MDR, putative
gene3282	0.252541	-1.98541	10.3445	4.5242e-11	1.9713e-10	yes	down	141.453	32.4967	188.75	136.4	99.21	44.07	27.08	26.34	BBA_03283	taurine catabolism dioxygenase TauD
gene112	0.252547	-1.98538	4.04037	9.11238e-05	0.000205765	yes	down	24.6167	2.28667	22.44	30.69	20.72	4.29	2.04	0.53	BBA_00113	hypothetical protein
gene6505	0.2526	-1.98507	17.0394	9.13329e-18	6.6673e-17	yes	down	61.25	8.29333	46.54	74.01	63.2	10.16	7.99	6.73	BBA_06506	carbohydrate esterase family 3
gene7994	0.252978	-1.98292	31.7092	1.95333e-32	3.27132e-31	yes	down	272.693	64.4433	315.27	245.69	257.12	74.82	58.57	59.94	BBA_07995	hypothetical protein
gene9544	0.253084	-1.98231	10.2088	6.18356e-11	2.65997e-10	yes	down	8.15667	1.89333	8.32	5.65	10.5	1.89	1.8	1.99	BBA_09545	hypothetical protein
gene6072	0.253194	-1.98168	16.6449	2.26523e-17	1.60337e-16	yes	down	164.017	43.23	200.04	139.23	152.78	49.31	33.35	47.03	BBA_06073	hypothetical protein
gene2811	0.253543	-1.9797	10.2165	6.07481e-11	2.61779e-10	yes	down	7.98333	1.86333	7.25	8.31	8.39	1.67	1.62	2.3	BBA_02812	NADH-ubiquinone oxidoreductase 30.4 kDa subunit
gene2755	0.253891	-1.97772	6.34697	4.49814e-07	1.33336e-06	yes	down	18.4167	4.34667	12.6	16.35	26.3	5.62	4.66	2.76	BBA_02756	TPR Domain containing protein
gene1508	0.25394	-1.97744	6.79636	1.59823e-07	4.95683e-07	yes	down	54.5033	13.0767	40.82	65.75	56.94	14.64	15.32	9.27	BBA_01509	hypothetical protein
gene4318	0.25402	-1.97698	20.5977	2.52512e-21	2.30848e-20	yes	down	122.067	29.54	144.33	104.02	117.85	27.55	25.06	36.01	BBA_04319	transcriptional regulatory protein pro-1
gene5262	0.254031	-1.97692	64.3137	4.85622e-65	2.96897e-63	yes	down	867.21	204.303	898.04	839.74	863.85	232.89	179.76	200.26	BBA_05263	GPR1/FUN34/yaaH family protein
gene7154	0.254412	-1.97476	38.8694	1.35075e-39	3.19156e-38	yes	down	42.9167	10.09	41.9	42.95	43.9	10.32	9.94	10.01	BBA_07155	Peptidase M22, glycoprotease, subgroup
gene4613	0.255057	-1.97111	11.9195	1.20365e-12	6.04731e-12	yes	down	46.44	23.0533	43.34	47.11	48.87	25.33	24.59	19.24	BBA_04614	hypothetical protein
gene1927	0.255352	-1.96944	31.2524	5.59222e-32	9.14767e-31	yes	down	72.9567	15.11	77.51	64.33	77.03	17.98	14.38	12.97	BBA_01928	proline-specific permease, putative
gene9426	0.255596	-1.96806	7.11155	7.73474e-08	2.47178e-07	yes	down	168.64	39.5767	268.42	132.8	104.7	47.68	39.87	31.18	BBA_09427	serine carboxypeptidase
gene9980	0.255933	-1.96616	37.6038	2.49e-38	5.53573e-37	yes	down	186.017	42.5267	188.21	185.78	184.06	41.2	37.69	48.69	BBA_09981	C2H2 type zinc finger domain-containing protein
gene2572	0.256122	-1.9651	18.7486	1.784e-19	1.46157e-18	yes	down	31.8533	7.2	26.68	32.4	36.48	8.81	6.88	5.91	BBA_02573	hypothetical protein
gene5715	0.256542	-1.96273	11.0369	9.18518e-12	4.28262e-11	yes	down	16.94	4.04333	13.56	19.74	17.52	3.82	4	4.31	BBA_05716	rRNA processing protein
gene4787	0.256903	-1.96071	23.5211	3.01232e-24	3.30047e-23	yes	down	17.2367	4.65667	14.42	19.62	17.67	4.94	4.1	4.93	BBA_04788	integral membrane protein
gene3015	0.256911	-1.96066	64.0119	9.72945e-65	5.83886e-63	yes	down	175.93	41.7967	167.03	175.43	185.33	45.49	40.01	39.89	BBA_03016	peptidase family protein
gene5074	0.25693	-1.96055	50.4199	3.80318e-51	1.45323e-49	yes	down	199.45	47.4133	205.44	204.79	188.12	46.76	45.61	49.87	BBA_05075	urease accessory protein-like protein
gene9480	0.257085	-1.95968	10.4343	3.67904e-11	1.61528e-10	yes	down	83.31	16.82	125.36	51.81	72.76	17.92	16.01	16.53	BBA_09481	quinate permease
gene4559	0.257368	-1.95809	6.87406	1.33641e-07	4.1686e-07	yes	down	22.0267	5.24333	30.22	17.39	18.47	5.43	3.9	6.4	BBA_04560	hypothetical protein
gene1070	0.257644	-1.95655	24.7156	1.92465e-25	2.25472e-24	yes	down	41.8567	11.6933	35.54	42.89	47.14	11.58	11.17	12.33	BBA_01071	inositol-pentakisphosphate 2-kinase
gene249	0.257766	-1.95586	27.9483	1.12634e-28	1.58303e-27	yes	down	41.63	9.94667	50.17	38.5	36.22	10.48	9.09	10.27	BBA_00250	major facilitator superfamily transporter
gene512	0.258057	-1.95424	6.26191	5.47123e-07	1.6043e-06	yes	down	4.46	1.06333	3.7	4.49	5.19	1.34	0.92	0.93	BBA_00513	hypothetical protein
gene9114	0.258319	-1.95278	4.06999	8.51158e-05	0.000193137	yes	down	9.07667	2.12	5.19	14.02	8.02	2.15	2.4	1.81	BBA_09115	Cupin family protein
gene5475	0.259048	-1.94871	30.1985	6.3316e-31	9.86238e-30	yes	down	8.53333	2.20333	8.35	9.37	7.88	2.49	1.61	2.51	BBA_05476	hypothetical protein
gene8469	0.259291	-1.94736	27.0527	8.85707e-28	1.18848e-26	yes	down	18.2333	4.36667	18.08	18.63	17.99	4.58	4.62	3.9	BBA_08470	C6 zinc finger domain protein
gene9327	0.259344	-1.94706	39.3363	4.61019e-40	1.11903e-38	yes	down	199.74	51.8567	236.1	166.93	196.19	57.24	47.64	50.69	BBA_09328	hypothetical protein
gene9315	0.259982	-1.94352	12.2113	6.148e-13	3.17193e-12	yes	down	76.7367	15.27	54	95.11	81.1	15.87	14	15.94	BBA_09316	MFS transporter, putative
gene1499	0.260552	-1.94036	17.9865	1.03155e-18	8.02114e-18	yes	down	148	69.77	146.96	159.31	137.73	85.41	66.49	57.41	BBA_01500	DUF1014 domain protein
gene6993	0.260672	-1.93969	8.67435	2.11665e-09	7.86668e-09	yes	down	89.4967	21.2867	129.62	66.12	72.75	20.11	16.77	26.98	BBA_06994	putative apoptosis-inducing factor (AIF)
gene9478	0.261033	-1.93769	1.95826	0.0110089	0.0183457	yes	down	2.39	0.58	0.72	3.05	3.4	0.57	0.5	0.67	BBA_09479	exo-rhamnogalacturonase B
gene429	0.261128	-1.93717	9.58579	2.59543e-10	1.05565e-09	yes	down	90.14	21.4667	66.75	105.83	97.84	19.66	20.66	24.08	BBA_00430	RNA polymerase II transcription mediator
gene6807	0.261207	-1.93674	17.0357	9.21129e-18	6.71922e-17	yes	down	41.9133	10.1467	33.05	48.07	44.62	11.37	9.7	9.37	BBA_06808	putative MAM1 protein
gene116	0.261327	-1.93607	36.1444	7.1712e-37	1.51509e-35	yes	down	226.947	48.99	210.16	237.58	233.1	55.41	46.4	45.16	BBA_00117	RNA recognition domain-containing protein
gene3155	0.261673	-1.93416	3.78817	0.000162864	0.000355057	yes	down	27.7433	6.86333	21.13	28.14	33.96	4.4	9.82	6.37	BBA_03156	DASH complex subunit Dad1
gene6491	0.262198	-1.93127	18.8502	1.41173e-19	1.16047e-18	yes	down	50.2533	12.2367	48.14	53.61	49.01	13.62	9.87	13.22	BBA_06492	U4/U6.U5 tri-snRNP-associated protein
gene5331	0.262498	-1.92962	7.72222	1.89574e-08	6.43671e-08	yes	down	85.1033	22.0233	127.86	61.39	66.06	20.01	27.11	18.95	BBA_05332	FAS1 domain-containing protein
gene8158	0.262527	-1.92946	20.2565	5.53988e-21	4.97166e-20	yes	down	330.447	80.53	270.42	347.93	372.99	93.47	81.37	66.75	BBA_08159	insulin-induced protein
gene258	0.26266	-1.92873	9.23611	5.80621e-10	2.27732e-09	yes	down	33.2767	5.42667	13.73	51.61	34.49	5.66	5.05	5.57	BBA_00259	hypothetical protein
gene7269	0.262678	-1.92863	4.99305	1.01613e-05	2.58915e-05	yes	down	12.8967	3.07667	14.53	13.4	10.76	1.47	3.48	4.28	BBA_07270	hypothetical protein
gene10340	0.262932	-1.92724	17.7525	1.76804e-18	1.35012e-17	yes	down	140.823	31.9067	131.07	149.9	141.5	28.38	27.86	39.48	BBA_10341	hypothetical protein
gene4457	0.263073	-1.92647	22.2969	5.048e-23	5.12768e-22	yes	down	90.7633	21.97	77.11	90.4	104.78	21.15	19.72	25.04	BBA_04458	PP-loop family protein
gene8255	0.263118	-1.92622	29.7006	1.99252e-30	3.0646e-29	yes	down	54.4333	13.2067	61.05	46.86	55.39	15.6	11.71	12.31	BBA_08256	C6 finger domain protein
gene1677	0.263481	-1.92423	6.30373	4.96897e-07	1.46582e-06	yes	down	52.0067	7.25	47.36	83	25.66	8.03	8.16	5.56	BBA_01678	ZIP Zinc transporter family protein
gene2144	0.263536	-1.92393	7.5331	2.93023e-08	9.77945e-08	yes	down	32.48	7.85333	40.26	27.34	29.84	6.61	11.24	5.71	BBA_02145	adaptin ear-binding coat-associated protein
gene2391	0.263812	-1.92242	33.2236	5.97532e-34	1.09253e-32	yes	down	33.6767	8.22	32.37	32.61	36.05	9.09	7.6	7.97	BBA_02392	hypothetical protein
gene4949	0.263948	-1.92168	26.6784	2.09684e-27	2.7495e-26	yes	down	75.25	18.34	87.38	56.93	81.44	19.44	18.43	17.15	BBA_04950	nacht and ankyrin domain containing protein
gene4002	0.264609	-1.91806	6.21492	6.0965e-07	1.77647e-06	yes	down	9.47667	2.34333	6.62	10.74	11.07	3.11	2.46	1.46	BBA_04003	DEAD/DEAH box helicase
gene9985	0.264813	-1.91695	19.5118	3.0772e-20	2.63352e-19	yes	down	81.83	21.2333	67.71	92.24	85.54	25.88	19.87	17.95	BBA_09986	ketoreductase, putative
gene983	0.264877	-1.91661	26.5609	2.74867e-27	3.57546e-26	yes	down	16.2633	3.96	16.24	13.74	18.81	4.2	3.91	3.77	BBA_00984	C6 transcription factor RegA
gene2526	0.265652	-1.91239	12.6121	2.44296e-13	1.29664e-12	yes	down	39.28	9.69333	31.46	40.56	45.82	12.27	9.53	7.28	BBA_02527	MCM2/3/5 family protein
gene1521	0.265725	-1.912	49.0913	8.10422e-50	2.93613e-48	yes	down	29.7867	5.81	23.96	31.18	34.22	7.47	4.75	5.21	BBA_01522	transcriptional regulator, putative
gene10032	0.26573	-1.91197	24.618	2.40987e-25	2.80301e-24	yes	down	1065.85	261.93	906.97	1165.39	1125.2	301.84	259.22	224.73	BBA_10033	pre-mRNA processing factor 3
gene9612	0.265774	-1.91173	33.9769	1.05462e-34	1.99541e-33	yes	down	45.2267	10.1067	51.02	34.85	49.81	10.37	9.56	10.39	BBA_09613	vegetative incompatibility protein HET-E-1
gene9663	0.265922	-1.91093	17.9634	1.08783e-18	8.43864e-18	yes	down	108.29	25.9633	97.88	116.92	110.07	33.64	18.85	25.4	BBA_09664	glycosyltransferase family 20
gene435	0.265922	-1.91093	6.89056	1.28658e-07	4.01959e-07	yes	down	27.2233	6.68667	24.96	29.81	26.9	7.74	3.75	8.57	BBA_00436	CT20 family protein
gene4719	0.267251	-1.90373	9.05239	8.8637e-10	3.41626e-09	yes	down	4227.6	1004.45	2563.21	5014.34	5105.25	983.49	1069.42	960.45	BBA_04720	hypothetical protein
gene1316	0.267315	-1.90339	9.47388	3.3583e-10	1.35133e-09	yes	down	50.99	12.6767	51.49	45.98	55.5	19.12	8.79	10.12	BBA_01317	glycoside hydrolase family 5
gene151	0.267573	-1.902	14.5844	2.6036e-15	1.58386e-14	yes	down	118.803	29.54	88.92	130.09	137.4	35.12	26.93	26.57	BBA_00152	hypothetical protein
gene5049	0.267866	-1.90042	2.0695	0.00852123	0.0144864	yes	down	11.3767	2.89	3.59	16.35	14.19	5.1	2.61	0.96	BBA_05050	FAD dependent oxidoreductase
gene632	0.267908	-1.90019	9.80411	1.56998e-10	6.5407e-10	yes	down	50.74	12.61	34.88	53.65	63.69	15.84	12.19	9.8	BBA_00633	NACHT and TPR domain-containing protein
gene10083	0.268505	-1.89698	52.8068	1.56026e-53	6.49465e-52	yes	down	73.2567	18.1933	72.58	73.04	74.15	20.18	16.28	18.12	BBA_10084	conidiophore development protein hymA
gene3084	0.268989	-1.89438	15.9675	1.07782e-16	7.23627e-16	yes	down	145.97	36.4367	113.07	156.15	168.69	36.62	33.22	39.47	BBA_03085	calcipressin -like protein
gene2445	0.269214	-1.89318	26.7233	1.89102e-27	2.48629e-26	yes	down	190.807	47.64	182.19	198.81	191.42	55.39	49.57	37.96	BBA_02446	ice nucleation protein
gene6321	0.26932	-1.8926	25.6828	2.07597e-26	2.53206e-25	yes	down	37.7133	9.17	33.57	40.32	39.25	11.01	9.06	7.44	BBA_06322	hypothetical protein
gene8947	0.269622	-1.89099	5.85807	1.38654e-06	3.91431e-06	yes	down	21.46	5.39667	17.45	22.41	24.52	6.95	3.2	6.04	BBA_08948	hypothetical protein
gene9705	0.270023	-1.88884	22.7485	1.78438e-23	1.87686e-22	yes	down	3096.66	635.877	3972.67	2757.41	2559.89	653.02	603.6	651.01	BBA_09706	cytosol Mn-superoxide dismutase
gene10082	0.270044	-1.88873	1.37023	0.0426358	0.0637809	yes	down	1.33667	0.35	1.5	1.73	0.78	0.52	0.46	0.07	BBA_10083	pol-like protein
gene1502	0.270143	-1.8882	12.459	3.47543e-13	1.83172e-12	yes	down	44.6333	10.63	34.94	51.64	47.32	10.3	10.44	11.15	BBA_01503	hypothetical protein
gene10234	0.270247	-1.88765	30.3609	4.35639e-31	6.85115e-30	yes	down	57.4233	14.3767	51.98	56.69	63.6	16.23	13.47	13.43	BBA_10235	hypothetical protein
gene7980	0.27038	-1.88694	9.86217	1.3735e-10	5.74661e-10	yes	down	34.4867	11.0867	28.75	34.57	40.14	14.43	8.2	10.63	BBA_07981	dual specificity phosphatase
gene6330	0.27041	-1.88678	8.44724	3.5708e-09	1.29657e-08	yes	down	323.99	81.8267	200.66	424.62	346.69	87.16	69.88	88.44	BBA_06331	beta-lactamase family protein
gene56	0.270662	-1.88544	18.0563	8.78484e-19	6.85821e-18	yes	down	5.17667	1.37	5.89	4.94	4.7	1.66	1.03	1.42	BBA_00057	hypothetical protein
gene2414	0.270841	-1.88448	7.57138	2.68299e-08	8.99109e-08	yes	down	45.9033	12.59	51.06	45.22	41.43	17.85	13.45	6.47	BBA_02415	alpha/beta hydrolase fold protein
gene8909	0.270863	-1.88437	20.7486	1.78419e-21	1.64962e-20	yes	down	309.88	78.8	248.26	340.49	340.89	88.18	69.5	78.72	BBA_08910	acetate-CoA ligase
gene1922	0.270958	-1.88386	31.0036	9.9173e-32	1.5982e-30	yes	down	29.1033	5.49333	26.52	32.33	28.46	6.28	4.82	5.38	BBA_01923	Dephospho-CoA kinase
gene473	0.271741	-1.87969	60.7555	1.75571e-61	9.3849e-60	yes	down	398.693	122.297	388.19	393.37	414.52	126.84	114.99	125.06	BBA_00474	gamma interferon inducible lysosomal thiol reductase (GILT)
gene9944	0.272137	-1.87759	17.4234	3.77252e-18	2.82347e-17	yes	down	7125.51	1756.66	5555.35	7932.25	7888.93	2006.47	1768.59	1494.91	BBA_09945	histone H2B
gene111	0.272407	-1.87616	3.80417	0.000156974	0.000343056	yes	down	12.8767	2.27667	14.78	10.51	13.34	2.76	1.71	2.36	BBA_00112	hypothetical protein
gene5572	0.272673	-1.87476	2.43617	0.00366297	0.0066268	yes	down	276.903	81.1867	205.26	304.18	321.27	111.84	61.96	69.76	BBA_05573	hypothetical protein
gene4523	0.27291	-1.8735	23.3714	4.25234e-24	4.61157e-23	yes	down	31.2067	7.85	31.97	32.8	28.85	7.47	8.55	7.53	BBA_04524	cytoplasmic tRNA 2-thiolation protein 2
gene10197	0.273638	-1.86966	2.30756	0.00492534	0.00870455	yes	down	6.19667	1.57333	9.85	2.76	5.98	2.98	0.66	1.08	BBA_10198	fungal tRNA ligase adenylyltransferase
gene994	0.273913	-1.86821	23.2188	6.04263e-24	6.51698e-23	yes	down	55.6967	16.52	51.96	50.56	64.57	19.44	16.49	13.63	BBA_00995	sucrose transporter
gene2566	0.273927	-1.86814	27.7333	1.84801e-28	2.57145e-27	yes	down	45.29	11.1667	46.71	37.27	51.89	10.36	11.4	11.74	BBA_02567	nitrogen assimilation transcription factor nirA
gene5602	0.274002	-1.86774	6.06262	8.65727e-07	2.4849e-06	yes	down	221.683	56.7933	128.82	257.61	278.62	71.64	62.81	35.93	BBA_05603	Catalase-like domain, heme-dependent
gene4792	0.274193	-1.86674	10.6649	2.16316e-11	9.66652e-11	yes	down	160.167	40.9367	108.53	188.56	183.41	45.54	41.71	35.56	BBA_04793	hypothetical protein
gene416	0.274843	-1.86332	26.1211	7.56743e-27	9.57628e-26	yes	down	42.48	10.76	36.67	45.7	45.07	11.06	10.75	10.47	BBA_00417	K-family cellulase
gene9596	0.274945	-1.86278	5.64354	2.27227e-06	6.25241e-06	yes	down	6.00667	1.53	6.18	6.58	5.26	1.69	1.24	1.66	BBA_09597	oxidoreductase, short chain dehydrogenase/reductase family protein
gene991	0.274995	-1.86252	10.2408	5.74397e-11	2.48069e-10	yes	down	26.2633	6.72	29.68	24.27	24.84	9.33	5.8	5.03	BBA_00992	tat pathway signal sequence
gene7102	0.275059	-1.86219	13.573	2.67298e-14	1.51489e-13	yes	down	15.8	4.17667	11.92	18.18	17.3	4.78	4.17	3.58	BBA_07103	phospholipid-translocating P-type ATPase
gene7178	0.275169	-1.86161	5.28707	5.16336e-06	1.35884e-05	yes	down	55.5	14.65	49.1	68.44	48.96	17.7	15.34	10.91	BBA_07179	hypothetical protein
gene9565	0.27577	-1.85846	1.93994	0.0114831	0.0190709	yes	down	1.64333	0.42	0.48	2.97	1.48	0.36	0.48	0.42	BBA_09566	Acyl-CoA N-acyltransferase
gene2591	0.275917	-1.8577	16.0495	8.92293e-17	6.03624e-16	yes	down	107.063	28.4233	87.22	107.93	126.04	36.54	26.65	22.08	BBA_02592	eukaryotic aspartyl protease
gene3104	0.27644	-1.85496	4.74976	1.77925e-05	4.39192e-05	yes	down	10.2867	2.64	6.17	10.73	13.96	2.6	2.48	2.84	BBA_03105	hypothetical protein
gene9502	0.276688	-1.85367	4.93383	1.16458e-05	2.94137e-05	yes	down	13.9533	3.55333	7.58	11.48	22.8	3.6	4.11	2.95	BBA_09503	WD domain protein
gene6551	0.277299	-1.85049	23.4542	3.51377e-24	3.82332e-23	yes	down	146.983	38.2667	119.42	146.64	174.89	43.99	36.06	34.75	BBA_06552	C6 finger domain protein
gene5665	0.277927	-1.84722	7.51311	3.06827e-08	1.02122e-07	yes	down	41.9167	9.92	65.18	30.87	29.7	10.27	8.55	10.94	BBA_05666	MFS transporter
gene3688	0.278123	-1.8462	14.1579	6.95212e-15	4.1091e-14	yes	down	66.7267	18.0267	52.86	73.2	74.12	22.95	17.03	14.1	BBA_03689	NAD(P) transhydrogenase
gene1113	0.278129	-1.84618	16.2052	6.23413e-17	4.25854e-16	yes	down	57.19	15.2333	45.22	57.36	68.99	17.38	13.9	14.42	BBA_01114	alpha-actinin
gene8066	0.278435	-1.84459	15.8415	1.44061e-16	9.57773e-16	yes	down	96.7833	25.0067	78.75	95.95	115.65	30.1	21.17	23.75	BBA_08067	cyclin domain-containing protein
gene5724	0.279281	-1.84021	2.92602	0.0011857	0.00232576	yes	down	19.1033	4.85333	18.15	18.42	20.74	2.51	2.41	9.64	BBA_05725	phosphatidylinositol 3
gene5663	0.279736	-1.83786	10.0485	8.94374e-11	3.79886e-10	yes	down	511.907	131.82	748.91	403.34	383.47	151.18	125.04	119.24	BBA_05664	dihydrodipicolinate synthetase
gene7317	0.280436	-1.83426	8.27012	5.36883e-09	1.91951e-08	yes	down	42.7433	11.1733	32.74	48.03	47.46	15.09	11.11	7.32	BBA_07318	hydrolase-like protein
gene8571	0.280738	-1.8327	34.5576	2.76952e-35	5.38598e-34	yes	down	128.87	33.51	130.65	133.17	122.79	33.65	30.72	36.16	BBA_08572	cytochrome b5-like Heme/Steroid binding domain-containing protein
gene5983	0.28126	-1.83002	5.69169	2.03382e-06	5.62478e-06	yes	down	171.74	40.0233	83.77	198.34	233.11	45.58	41.59	32.9	BBA_05984	pH regulatory protein
gene10350	0.281507	-1.82876	3.81402	0.000153455	0.00033574	yes	down	15.42	4.09333	7.59	14.85	23.82	5	4.44	2.84	BBA_10351	serine/threonine protein kinase Japonica Group
gene3928	0.281563	-1.82847	1.65351	0.0222069	0.0349917	yes	down	1.59667	0.413333	0.87	1.67	2.25	0.34	0.5	0.4	BBA_03929	mitochondrial carrier protein (Rim2), putative
gene1584	0.281732	-1.8276	22.5315	2.94131e-23	3.0511e-22	yes	down	227.04	60.34	249.54	210.03	221.55	71.22	51.73	58.07	BBA_01585	hypothetical protein
gene7708	0.282071	-1.82587	45.2165	6.07486e-46	1.89249e-44	yes	down	270.817	77.2333	311.81	242.7	257.94	84.07	78.34	69.29	BBA_07709	transcription factor RfeG
gene3658	0.282259	-1.82491	5.5305	2.94781e-06	8.00319e-06	yes	down	14.08	3.69	10	13.37	18.87	3.61	4.68	2.78	BBA_03659	hypothetical protein
gene4017	0.282473	-1.82381	13.1609	6.90322e-14	3.80864e-13	yes	down	58.15	15.2633	43.82	68.34	62.29	17.12	14.57	14.1	BBA_04018	sterol-C14-reductase
gene10129	0.282564	-1.82335	9.73735	1.83082e-10	7.55977e-10	yes	down	55.6233	14.74	63.71	48.65	54.51	16.23	17.41	10.58	BBA_10130	hypothetical protein
gene6253	0.282884	-1.82172	15.5774	2.64584e-16	1.71743e-15	yes	down	32.7833	8.60667	31.96	32.13	34.26	9.57	9.23	7.02	BBA_06254	DASH complex subunit Duo1
gene4718	0.283193	-1.82014	6.39563	4.02131e-07	1.19636e-06	yes	down	323.21	85.81	171.44	400.3	397.89	86.43	92.41	78.59	BBA_04719	oxidoreductase CipA
gene819	0.28354	-1.81837	18.4657	3.42201e-19	2.75507e-18	yes	down	119.97	31.9733	98.96	134.71	126.24	36.67	32.4	26.85	BBA_00820	HIT domain-containing protein
gene2497	0.283721	-1.81746	19.7752	1.67822e-20	1.471e-19	yes	down	10.5433	3.38	9.67	9.85	12.11	3.91	3.13	3.1	BBA_02498	integral inner nuclear membrane protein Ima1
gene7541	0.283959	-1.81624	26.3433	4.53609e-27	5.80786e-26	yes	down	20.9633	4.63	19.15	21.39	22.35	4.84	4.8	4.25	BBA_07542	hypothetical protein
gene7203	0.284004	-1.81601	12.2388	5.76966e-13	2.99093e-12	yes	down	88.7733	23.49	70.93	99.08	96.31	29.82	22.3	18.35	BBA_07204	hypothetical protein
gene143	0.284081	-1.81563	27.4303	3.71291e-28	5.07967e-27	yes	down	66.5	17.1167	66.03	69.86	63.61	20.59	16.33	14.43	BBA_00144	hypothetical protein
gene7634	0.284174	-1.81515	10.0239	9.46452e-11	4.01135e-10	yes	down	32.88	8.55667	41.24	27.09	30.31	6.99	8.46	10.22	BBA_07635	SAM-dependent methyltransferase
gene8799	0.284224	-1.8149	14.7332	1.84821e-15	1.13278e-14	yes	down	18.57	5.10333	20.81	12.89	22.01	5.43	4.63	5.25	BBA_08800	peptidase C14
gene156	0.284279	-1.81462	34.5947	2.54267e-35	4.97449e-34	yes	down	103.99	27.3633	107.85	103.49	100.63	26.76	25.96	29.37	BBA_00157	DnaJ domain-containing protein
gene2976	0.284619	-1.8129	16.4375	3.65145e-17	2.52071e-16	yes	down	24.69	6.32667	29.74	21.13	23.2	6.27	5.35	7.36	BBA_02977	hypothetical protein
gene1009	0.284741	-1.81228	10.9331	1.16642e-11	5.38457e-11	yes	down	56.0033	13.7367	37	61.65	69.36	17.21	12.11	11.89	BBA_01010	lovastatin nonaketide synthase
gene3962	0.28481	-1.81193	5.17905	6.6214e-06	1.72125e-05	yes	down	86.97	22.52	149.08	52.99	58.84	21.84	21.85	23.87	BBA_03963	major facilitator superfamily transporter
gene2334	0.285023	-1.81085	25.1058	7.8376e-26	9.32694e-25	yes	down	73.9367	17.2433	61.91	79.64	80.26	17.8	15.81	18.12	BBA_02335	Cytochrome P450 CYP584E2
gene9061	0.28523	-1.8098	1.61618	0.0242	0.0379002	yes	down	1.40333	0.373333	1.13	1.03	2.05	0.41	0.48	0.23	BBA_09062	hypothetical protein
gene1238	0.285327	-1.80931	11.1828	6.56486e-12	3.10379e-11	yes	down	63.8067	17.6167	44.57	73.91	72.94	18.3	16.45	18.1	BBA_01239	hypothetical protein
gene9599	0.285571	-1.80808	17.0179	9.59603e-18	6.98425e-17	yes	down	51.21	13.5367	41.22	51.84	60.57	15.55	12.93	12.13	BBA_09600	FluG domain-containing protein
gene3938	0.28585	-1.80667	2.46941	0.00339307	0.00617278	yes	down	1155.42	261.467	2618.14	450.49	397.64	303.57	268.26	212.57	BBA_03939	hexose transporter
gene3298	0.286074	-1.80554	10.9287	1.17845e-11	5.43756e-11	yes	down	46.73	12.42	36.59	50.3	53.3	14.94	12.63	9.69	BBA_03299	SAGA-associated factor 29
gene4665	0.286163	-1.80509	9.30395	4.96648e-10	1.96768e-09	yes	down	69.6733	18.4533	73.01	69.88	66.13	13.54	18.18	23.64	BBA_04666	ubiquitin-conjugating enzyme
gene1654	0.28653	-1.80324	5.17021	6.75764e-06	1.75573e-05	yes	down	83.1533	21.7833	135.65	42.28	71.53	23.92	23.36	18.07	BBA_01655	sulfate permease
gene8041	0.286622	-1.80278	41.1668	6.81103e-42	1.76258e-40	yes	down	44.57	8.35333	38.03	49.02	46.66	10	8.05	7.01	BBA_08042	serine/threonine-protein kinase plo1
gene4742	0.286772	-1.80202	13.7513	1.77299e-14	1.0202e-13	yes	down	163.373	43.5867	170.67	175.2	144.25	54.65	44.99	31.12	BBA_04743	fusicoccadiene synthase
gene10362	0.286899	-1.80139	9.49459	3.20193e-10	1.29107e-09	yes	down	11.5833	3.07333	10.26	11.81	12.68	3.08	3.66	2.48	BBA_10365	restless-like transposase
gene4824	0.287073	-1.80051	20.3179	4.80998e-21	4.32854e-20	yes	down	252.273	65.1933	215.65	251.66	289.51	72.67	67.08	55.83	BBA_04825	oxidoreductase, 2OG-Fe(II) oxygenase family
gene5989	0.287102	-1.80036	12.0432	9.05344e-13	4.61028e-12	yes	down	29.41	7.21333	24.76	28.84	34.63	8.49	7.75	5.4	BBA_05990	MIND kinetochore complex component Nnf1
gene9302	0.287314	-1.7993	2.31898	0.00479753	0.0084894	yes	down	90.0433	25.0833	127.08	61.6	81.45	34.65	33.31	7.29	BBA_09303	hypothetical protein
gene5840	0.287342	-1.79916	11.8996	1.26002e-12	6.32401e-12	yes	down	67.37	18.5567	57.12	61.78	83.21	23.13	19.4	13.14	BBA_05841	ABC transporter, putative
gene2198	0.287397	-1.79888	6.66575	2.15901e-07	6.61222e-07	yes	down	5.53333	1.19	4.59	6.27	5.74	1.44	0.99	1.14	BBA_02199	neutral amino acid transporter
gene2860	0.2876	-1.79787	24.2626	5.46222e-25	6.24199e-24	yes	down	162.753	42.5533	132.61	172.26	183.39	46.95	41.27	39.44	BBA_02861	Cell division control protein 2
gene814	0.288068	-1.79552	9.19633	6.36313e-10	2.48678e-09	yes	down	29.8433	7.92	39.61	28.18	21.74	8.05	6.99	8.72	BBA_00815	phosphotransferase enzyme family protein
gene4715	0.288505	-1.79333	11.3051	4.95293e-12	2.3657e-11	yes	down	124.997	33.02	172.55	107.96	94.48	33.25	28.32	37.49	BBA_04716	ABC transporter transmembrane region
gene609	0.288712	-1.7923	2.83959	0.0014468	0.00279972	yes	down	7.19	1.88333	9.4	2.56	9.61	1.98	1.94	1.73	BBA_00610	myb family transcription factor
gene8167	0.288765	-1.79203	10.7649	1.71812e-11	7.77005e-11	yes	down	27.53	7.32	26.6	28.82	27.17	6.36	5.89	9.71	BBA_08168	amidase-like protein
gene7386	0.289078	-1.79047	22.7332	1.84844e-23	1.94215e-22	yes	down	63.38	18.2767	58.06	63.81	68.27	16.45	16.16	22.22	BBA_07387	general amidase GmdB
gene5557	0.289375	-1.78899	9.65041	2.23661e-10	9.15802e-10	yes	down	194.257	52.4567	130.91	221.34	230.52	62.69	47.42	47.26	BBA_05558	short-chain dehydrogenase/reductase SDR
gene3828	0.289409	-1.78882	11.4803	3.30922e-12	1.6049e-11	yes	down	48.22	12.6233	59.53	37.43	47.7	15.74	13.08	9.05	BBA_03829	peptidase family M3
gene6588	0.289477	-1.78848	7.3377	4.5952e-08	1.50335e-07	yes	down	47.1	12.5067	27.13	51.94	62.23	14.67	12.25	10.6	BBA_06589	5'/3'-nucleotidase SurE
gene500	0.289541	-1.78816	57.5224	3.00336e-58	1.48378e-56	yes	down	48.4	16.69	48.28	43.66	53.26	16.53	16.38	17.16	BBA_00501	negative acting factor
gene10104	0.289554	-1.78809	23.9205	1.20086e-24	1.34866e-23	yes	down	42.47	10.7233	37.9	44.46	45.05	12.52	10.34	9.31	BBA_10105	nonribosomal peptide synthase
gene2685	0.289594	-1.7879	14.6188	2.40574e-15	1.46622e-14	yes	down	31.2267	8.38333	24.94	33.73	35.01	9.55	8.28	7.32	BBA_02686	tetratricopeptide-like protein
gene1427	0.289846	-1.78664	38.342	4.55034e-39	1.04242e-37	yes	down	156.253	41.9767	146.09	161.72	160.95	43.65	43.6	38.68	BBA_01428	ASF1 like histone chaperone
gene7191	0.289919	-1.78628	1.93757	0.011546	0.0191689	yes	down	52.5467	14.2733	54.43	50.8	52.41	21.67	19.25	1.9	BBA_07192	tetratricopeptide-like protein
gene2805	0.290024	-1.78576	41.2212	6.009e-42	1.56747e-40	yes	down	140.79	37.8033	131.58	141.9	148.89	38.29	38.29	36.83	BBA_02806	splicing factor Spf30
gene915	0.290467	-1.78355	2.04996	0.00891341	0.0150876	yes	down	11.6033	3.35	6.28	16.5	12.03	5.35	3.45	1.25	BBA_00916	hypothetical protein
gene5267	0.290494	-1.78342	34.0303	9.32614e-35	1.77833e-33	yes	down	39.22	10.4867	37.89	37.87	41.9	10.15	10.01	11.3	BBA_05268	AMP-binding enzyme
gene2736	0.29123	-1.77977	77.264	5.44513e-78	4.88663e-76	yes	down	259.1	67.7767	276.47	238.87	261.96	74.54	62.89	65.9	BBA_02737	aminopeptidase I zinc metalloprotease
gene9922	0.291874	-1.77658	6.30544	4.94947e-07	1.46095e-06	yes	down	361.38	97.1933	250.51	410.27	423.36	77.85	74.39	139.34	BBA_09923	putative peptidylarginine deiminase
gene6930	0.292148	-1.77523	52.3002	5.01008e-53	2.05919e-51	yes	down	107.647	29.45	114.68	99.54	108.72	31.44	27.72	29.19	BBA_06931	DnaJ domain-containing protein
gene3910	0.292214	-1.7749	22.0137	9.68987e-23	9.66597e-22	yes	down	61.14	14.5533	81.9	51.26	50.26	16.91	14.34	12.41	BBA_03911	pheromone-regulated membrane protein 6
gene1725	0.292294	-1.77451	17.4542	3.5141e-18	2.64016e-17	yes	down	51.44	13.8533	49.97	50.79	53.56	13.04	11.75	16.77	BBA_01726	hypothetical protein
gene8409	0.292391	-1.77403	40.9778	1.05255e-41	2.70237e-40	yes	down	92.8233	23.1933	95.14	92.81	90.52	27.51	19.09	22.98	BBA_08410	ppic-type ppiase domain-containing protein
gene1943	0.292914	-1.77145	26.7503	1.77689e-27	2.34252e-26	yes	down	75.4167	20.52	80.95	70.65	74.65	24.24	18.37	18.95	BBA_01944	beta-xylosidase
gene5359	0.293016	-1.77095	7.94334	1.13936e-08	3.95642e-08	yes	down	121.793	27.8433	179.92	100.34	85.12	27.46	26.18	29.89	BBA_05360	tyrosine phosphatase
gene6007	0.293244	-1.76983	1.69902	0.0199975	0.0318125	yes	down	1.17667	0.32	0.77	1.76	1	0.25	0.52	0.19	BBA_06008	FAD binding domain-containing protein
gene2360	0.29358	-1.76818	4.72106	1.9008e-05	4.67648e-05	yes	down	1124.14	300.78	1904.45	729.07	738.9	258.83	256.54	386.97	BBA_02361	FMN-binding split barrel-related protein
gene7493	0.294574	-1.7633	37.2293	5.89761e-38	1.28201e-36	yes	down	59.1833	14.2333	66.22	49.21	62.12	14.39	13.43	14.88	BBA_07494	SPX domain-containing protein
gene1810	0.29471	-1.76263	17.046	8.9942e-18	6.57067e-17	yes	down	28.39	7.75	25.25	28.9	31.02	8.23	7.5	7.52	BBA_01811	NAD dependent epimerase/dehydratase
gene1225	0.294898	-1.76171	13.6122	2.44228e-14	1.39059e-13	yes	down	75.0133	20.56	78.31	81.19	65.54	23.36	15.48	22.84	BBA_01226	carbohydrate esterase family 1
gene4751	0.295153	-1.76046	47.4795	3.31485e-48	1.13775e-46	yes	down	208.177	59.42	205.12	217.11	202.3	65.81	58.06	54.39	BBA_04752	glutamic acid rich protein
gene824	0.295739	-1.7576	5.13978	7.24809e-06	1.87519e-05	yes	down	114.627	25.1667	173.16	56	114.72	29.57	23.66	22.27	BBA_00825	Major Facilitator Superfamily protein
gene7024	0.29578	-1.7574	13.3767	4.20056e-14	2.34264e-13	yes	down	40.0567	12.2333	30.9	33.33	55.94	14.79	10.82	11.09	BBA_07025	ATG1 protein
gene4331	0.295834	-1.75714	7.98273	1.04056e-08	3.6288e-08	yes	down	48.5033	13.13	49.31	44	52.2	9	12.79	17.6	BBA_04332	G-patch domain-containing protein
gene7780	0.296085	-1.75591	6.02736	9.38938e-07	2.6848e-06	yes	down	15.11	4.16	15.62	13.43	16.28	6.34	3.48	2.66	BBA_07781	F-box and wd40 domain protein
gene8544	0.296469	-1.75405	44.8462	1.42496e-45	4.32887e-44	yes	down	65.6033	20.2333	62.03	64.74	70.04	20.55	20.71	19.44	BBA_08545	E1-like activating enzyme
gene4462	0.296889	-1.752	10.3147	4.84535e-11	2.10842e-10	yes	down	17.9633	4.88	19.03	17.82	17.04	3.71	4.57	6.36	BBA_04463	HbrB-like protein
gene8029	0.296928	-1.75181	11.5181	3.03329e-12	1.47547e-11	yes	down	94.9833	26.3133	113.83	98.42	72.7	28.28	23.28	27.38	BBA_08030	hypothetical protein
gene2641	0.296969	-1.75161	26.6456	2.26176e-27	2.95387e-26	yes	down	61.1567	16.8267	64.7	58.26	60.51	20.43	15.53	14.52	BBA_02642	low temperature viability protein
gene9039	0.29702	-1.75137	2.84864	0.00141695	0.00274414	yes	down	10.67	2.10333	7.36	13.74	10.91	2.44	2.34	1.53	BBA_09040	hypothetical protein
gene2532	0.297207	-1.75046	18.856	1.393e-19	1.14603e-18	yes	down	38.8467	16.4933	32.07	40.09	44.38	18.26	17.48	13.74	BBA_02533	tetratricopeptide-like protein
gene391	0.297256	-1.75022	6.008	9.81738e-07	2.80145e-06	yes	down	24.4333	6.77667	16.06	27.8	29.44	9.29	6.49	4.55	BBA_00392	signal transducer
gene460	0.297783	-1.74766	15.825	1.49609e-16	9.90846e-16	yes	down	43.5533	12.0167	34.58	47.93	48.15	14.04	11.22	10.79	BBA_00461	topoisomerase IV
gene4302	0.297814	-1.74751	31.5416	2.87313e-32	4.73946e-31	yes	down	194.437	57.91	168.08	177.06	238.17	61.14	52.25	60.34	BBA_04303	LYAR-type C2HC zinc finger protein
gene960	0.29789	-1.74715	12.3345	4.62905e-13	2.42017e-12	yes	down	7.10667	1.88333	5.97	7.83	7.52	1.83	1.75	2.07	BBA_00961	hypothetical protein
gene2583	0.298261	-1.74535	9.56304	2.73501e-10	1.1092e-09	yes	down	69.5233	18.9533	89.07	56.08	63.42	16.42	16.14	24.3	BBA_02584	oxidoreductase family protein
gene2267	0.298733	-1.74307	14.7401	1.81912e-15	1.11565e-14	yes	down	3320.34	949.217	2644.19	3692.4	3624.42	1169.21	933.24	745.2	BBA_02268	histone H4.1
gene4089	0.298986	-1.74185	4.42787	3.73365e-05	8.84324e-05	yes	down	36.5533	10.0967	29.99	47.52	32.15	7.47	7.38	15.44	BBA_04090	short-chain dehydrogenase
gene3299	0.299028	-1.74165	21.5568	2.7745e-22	2.70051e-21	yes	down	22.9833	6.39667	20.43	24.07	24.45	6.95	5.56	6.68	BBA_03300	hypothetical protein
gene4596	0.299036	-1.74161	4.41883	3.81217e-05	9.01393e-05	yes	down	13.3733	3.71667	14.38	12.45	13.29	5.7	1.67	3.78	BBA_04597	heat shock factor protein
gene6766	0.299469	-1.73952	7.95088	1.11976e-08	3.89526e-08	yes	down	9.53333	2.63667	8.79	8.78	11.03	2.95	3.18	1.78	BBA_06767	hypothetical protein
gene10192	0.299907	-1.73741	21.1145	7.68235e-22	7.2189e-21	yes	down	207.913	37.63	200.93	217.85	204.96	36.57	35.16	41.16	BBA_10193	mago nashi protein
gene8142	0.299968	-1.73712	2.10073	0.00793001	0.0135638	yes	down	2.6	0.723333	2.66	3.07	2.07	0.65	1.09	0.43	BBA_08143	hypothetical protein
gene5451	0.300022	-1.73686	16.7938	1.6077e-17	1.15212e-16	yes	down	84.94	25.6533	71.02	87.82	95.98	30.44	25.46	21.06	BBA_05452	T-complex protein 11
gene6861	0.300324	-1.73541	27.0518	8.87528e-28	1.18929e-26	yes	down	24.9133	6.06667	20.62	30.27	23.85	7.27	5.72	5.21	BBA_06862	dimethylaniline monooxygenase
gene4315	0.300546	-1.73434	12.3342	4.6324e-13	2.42063e-12	yes	down	97.5233	27.1933	71.66	110.08	110.83	29.03	27.45	25.1	BBA_04316	vacuolar membrane protein
gene6065	0.30067	-1.73375	35.4353	3.67064e-36	7.49607e-35	yes	down	253.437	69.99	296.16	215.6	248.55	70.69	69.9	69.38	BBA_06066	FHA domain-containing protein
gene7950	0.300833	-1.73297	16.1365	7.30341e-17	4.96815e-16	yes	down	54.2233	15.1767	50.45	51.39	60.83	16.17	16.41	12.95	BBA_07951	hypothetical protein
gene5808	0.30117	-1.73135	8.11458	7.68099e-09	2.70661e-08	yes	down	19.07	4.93667	14.08	18.8	24.33	5.66	5.03	4.12	BBA_05809	MFS allantoate transporter, putative
gene1056	0.301295	-1.73075	10.832	1.47247e-11	6.72444e-11	yes	down	19.2333	5.32333	14.83	20.82	22.05	6.62	4.88	4.47	BBA_01057	SET domain-containing protein
gene5564	0.301338	-1.73054	7.97562	1.05775e-08	3.68741e-08	yes	down	25.9667	10.1067	19.25	27	31.65	12.64	10.95	6.73	BBA_05565	G2-specific protein kinase nim-1
gene4893	0.301362	-1.73043	24.8443	1.43111e-25	1.68259e-24	yes	down	170.69	52.5933	179.05	158.9	174.12	56.1	48.17	53.51	BBA_04894	hypothetical protein
gene9690	0.301516	-1.72969	1.30935	0.0490517	0.0725248	yes	down	2.04333	0.566667	2.91	0.59	2.63	0.79	0.34	0.57	BBA_09691	hypothetical protein
gene3374	0.301744	-1.7286	16.3229	4.754e-17	3.26341e-16	yes	down	68.2133	18.25	51.96	76.69	75.99	19.21	19.78	15.76	BBA_03375	Glycerophosphoryl diester phosphodiesterase family protein
gene9518	0.301774	-1.72846	2.62928	0.00234813	0.00438097	yes	down	3.73	1.03	5.71	2.96	2.52	0.82	1.23	1.04	BBA_09519	phosphotransferase enzyme family protein
gene2148	0.302012	-1.72732	20.5559	2.78056e-21	2.53489e-20	yes	down	47.4533	13.1967	43.62	44.42	54.32	15.98	10.5	13.11	BBA_02149	phosphate metabolism protein
gene7173	0.302269	-1.72609	5.56336	2.73301e-06	7.43422e-06	yes	down	32.6367	9.26333	27.99	33.99	35.93	14.09	6.24	7.46	BBA_07174	IGR protein domain-containing protein
gene5676	0.302369	-1.72562	12.9642	1.08583e-13	5.92061e-13	yes	down	16.1733	4.52333	14.32	16.23	17.97	5.24	4.8	3.53	BBA_05677	hypothetical protein
gene853	0.302526	-1.72487	13.5543	2.79091e-14	1.57625e-13	yes	down	161.977	45.6033	130.32	170.51	185.1	56.81	40.87	39.13	BBA_00854	hypothetical protein
gene6166	0.303591	-1.7198	9.32676	4.71237e-10	1.87004e-09	yes	down	491.493	144.547	632.35	441.52	400.61	156.5	141.43	135.71	BBA_06167	heavy-metal-associated domain-containing protein
gene4009	0.303682	-1.71936	2.95629	0.00110589	0.00217794	yes	down	12.5167	3.60333	16.05	7.85	13.65	2.46	4.3	4.05	BBA_04010	hypothetical protein
gene3117	0.303753	-1.71903	10.7095	1.95211e-11	8.78764e-11	yes	down	19.75	3.83667	14.92	14.79	29.54	4.41	4.03	3.07	BBA_03118	von Willebrand factor type A domain-containing protein
gene1223	0.304613	-1.71495	15.4582	3.48143e-16	2.23314e-15	yes	down	101.427	25.9467	81.07	109.76	113.45	28.74	23.57	25.53	BBA_01224	EF hand domain containing protein
gene2930	0.304716	-1.71446	10.0978	7.98379e-11	3.40294e-10	yes	down	34.9333	9.86333	28.38	39.93	36.49	9.05	11.04	9.5	BBA_02931	DNA replication complex GINS protein PSF2
gene9085	0.30487	-1.71373	1.88565	0.0130122	0.0214249	yes	down	1.52	0.42	2.28	0.84	1.44	0.29	0.24	0.73	BBA_09086	C6 transcription factor
gene7218	0.305075	-1.71276	20.1439	7.17941e-21	6.37866e-20	yes	down	54.0833	15.3067	48.4	56.86	56.99	16.8	13.75	15.37	BBA_07219	hypothetical protein
gene5912	0.306684	-1.70518	11.2039	6.25286e-12	2.96632e-11	yes	down	16.88	4.8	13.41	19.03	18.2	5.37	4.65	4.38	BBA_05913	actin-related protein RO7
gene1844	0.306738	-1.70492	98.727	1.87519e-99	3.16261e-97	yes	down	124.04	28.0367	114.35	126.61	131.16	26.8	27.66	29.65	BBA_01845	sphingosine-1-phosphate lyase
gene6411	0.306916	-1.70409	23.1861	6.5153e-24	7.01129e-23	yes	down	38.75	14.7367	38.24	40.4	37.61	14.99	15.87	13.35	BBA_06412	CDP-alcohol phosphatidyltransferase
gene8863	0.307099	-1.70322	23.5786	2.63886e-24	2.90364e-23	yes	down	63.0433	25.9	64.85	62.02	62.26	25.23	22.82	29.65	BBA_08864	hypothetical protein
gene1357	0.307439	-1.70163	12.8111	1.54486e-13	8.33067e-13	yes	down	32.8333	9.33667	37.55	34.06	26.89	9.51	10.1	8.4	BBA_01358	D-glycerate 3-kinase
gene4268	0.307547	-1.70112	15.9087	1.23403e-16	8.25671e-16	yes	down	20.6133	5.75	19.52	19.79	22.53	7.09	5.01	5.15	BBA_04269	hypothetical protein
gene3311	0.307674	-1.70053	11.7887	1.62676e-12	8.08586e-12	yes	down	44.3467	12.1633	34.22	51.43	47.39	13.19	13.06	10.24	BBA_03312	transcription factor MBP1
gene5945	0.307778	-1.70004	33.4749	3.35018e-34	6.19499e-33	yes	down	58.6333	16.69	62.76	54	59.14	17.6	15.9	16.57	BBA_05946	DSBA-like thioredoxin domain-containing protein
gene7381	0.308279	-1.69769	12.617	2.41554e-13	1.28278e-12	yes	down	220.93	97.7867	344.24	167.36	151.19	97.25	88.76	107.35	BBA_07382	hypothetical protein AN7484
gene4506	0.308301	-1.69759	21.4982	3.17532e-22	3.07839e-21	yes	down	32.9767	10.5867	34.63	32.98	31.32	10.87	12.02	8.87	BBA_04507	thioesterase superfamily protein
gene1377	0.30844	-1.69694	5.74885	1.78301e-06	4.96905e-06	yes	down	17.5533	5.16	11.03	18.94	22.69	6.76	4.96	3.76	BBA_01378	kinesin motor domain-containing protein
gene6899	0.308797	-1.69527	20.3857	4.11411e-21	3.70573e-20	yes	down	35.0033	9.93	40.18	29.38	35.45	9.75	9.47	10.57	BBA_06900	Cut9-interacting protein scn1
gene2439	0.30893	-1.69465	14.0563	8.78478e-15	5.16112e-14	yes	down	188.2	56.17	254.64	150.05	159.91	61.02	53.81	53.68	BBA_02440	peptidase M61 domain protein
gene787	0.30936	-1.69264	29.2342	5.83219e-30	8.79053e-29	yes	down	41.81	9.62667	37.2	44.82	43.41	11.33	9.02	8.53	BBA_00788	Mis6 domain-containing protein
gene6574	0.310116	-1.68912	8.46932	3.39376e-09	1.23458e-08	yes	down	116.51	33.85	78.44	111.9	159.19	36.07	30.36	35.12	BBA_06575	hypothetical protein
gene9351	0.310317	-1.68819	13.3311	4.665e-14	2.59573e-13	yes	down	49.09	14.6333	40.17	49.79	57.31	14.02	12.34	17.54	BBA_09352	MFS allantoate transporter, putative
gene4929	0.310713	-1.68635	11.5268	2.97296e-12	1.44684e-11	yes	down	210.497	51.5167	290.79	187.28	153.42	55.03	47.01	52.51	BBA_04930	peptidase family M1
gene8311	0.311129	-1.68441	12.8583	1.38572e-13	7.50973e-13	yes	down	18.8567	5.43333	17.24	20.17	19.16	4.72	6.44	5.14	BBA_08312	dual specificity phosphatase
gene7298	0.311199	-1.68409	30.2259	5.94455e-31	9.27426e-30	yes	down	222.913	62.76	187.8	227.54	253.4	65.93	59.27	63.08	BBA_07299	non-hemolytic phospholipase C precursor
gene5858	0.311204	-1.68407	12.6541	2.21755e-13	1.18084e-12	yes	down	52.6933	15.0667	52.67	39.37	66.04	15.18	14.44	15.58	BBA_05859	hypothetical protein
gene4582	0.311473	-1.68282	3.58577	0.000259557	0.000549684	yes	down	655.057	185.067	1154.38	422.67	388.12	158.97	138.73	257.5	BBA_04583	putative aldehyde dehydrogenase
gene8517	0.311504	-1.68268	27.7007	1.992e-28	2.75611e-27	yes	down	108.217	30.9833	129.02	92.2	103.43	33.17	30.98	28.8	BBA_08518	D-3-phosphoglycerate dehydrogenase
gene6714	0.311657	-1.68197	6.12369	7.52157e-07	2.17295e-06	yes	down	6.93333	1.97667	4.93	7.05	8.82	2.75	1.63	1.55	BBA_06715	Pectin lyase fold/virulence factor
gene5632	0.312174	-1.67958	7.34725	4.4952e-08	1.4731e-07	yes	down	37.0733	14.49	29.67	41.35	40.2	16.48	13.93	13.06	BBA_05633	BRCA1 C Terminus domain-containing protein
gene7862	0.312212	-1.6794	39.0581	8.74724e-40	2.08696e-38	yes	down	124.423	35.9467	125.16	130.27	117.84	37.22	34.37	36.25	BBA_07863	deoxyhypusine hydrolase
gene6387	0.312526	-1.67795	10.7797	1.66083e-11	7.53887e-11	yes	down	45.0233	13.04	33.97	47.9	53.2	15.07	13.51	10.54	BBA_06388	condensin subunit Cnd3
gene7069	0.313146	-1.67509	10.8181	1.52029e-11	6.92664e-11	yes	down	25.8567	7.48	21.43	26.18	29.96	7.89	8.53	6.02	BBA_07070	C6 zinc finger domain-containing protein
gene5073	0.313149	-1.67508	39.4994	3.16629e-40	7.76256e-39	yes	down	30.8667	8.91667	29.95	31.61	31.04	9.42	8.49	8.84	BBA_05074	AARP2CN domain-containing protein
gene7095	0.313164	-1.67501	19.5951	2.54042e-20	2.18754e-19	yes	down	234.28	104.287	281.82	195.21	225.81	110.48	98.8	103.58	BBA_07096	ubiquitin-conjugating enzyme
gene6741	0.313208	-1.67481	7.76587	1.71447e-08	5.84557e-08	yes	down	143.907	41.6367	102.94	121.61	207.17	48.41	36.33	40.17	BBA_06742	HET domain-containing protein
gene2802	0.313232	-1.6747	6.28792	5.15322e-07	1.5156e-06	yes	down	183.197	53.3533	123.59	245.22	180.78	52.27	41.44	66.35	BBA_02803	fumarylacetoacetase-like protein
gene2099	0.313393	-1.67395	18.3903	4.07085e-19	3.26135e-18	yes	down	23.3433	6.77	25.54	22.28	22.21	7.87	6.36	6.08	BBA_02100	hypothetical protein
gene9122	0.313429	-1.67379	5.1454	7.15485e-06	1.8545e-05	yes	down	16.3233	4.47333	9.24	15.42	24.31	4.36	3.76	5.3	BBA_09123	multidrug resistance protein MDR, putative
gene846	0.313453	-1.67368	5.39634	4.01474e-06	1.07067e-05	yes	down	17.3533	2.99667	6.03	18.19	27.84	2.75	2.83	3.41	BBA_00847	alkaline phosphatase
gene6033	0.313459	-1.67365	4.01797	9.5947e-05	0.000216057	yes	down	25.78	6.84	48.9	13.44	15	7.64	6.06	6.82	BBA_06034	urea carboxylase
gene7307	0.313474	-1.67358	9.79169	1.61551e-10	6.71608e-10	yes	down	260.267	74.7933	368.47	193.79	218.54	80.39	66.47	77.52	BBA_07308	hypothetical protein
gene2390	0.313759	-1.67227	29.0967	8.00376e-30	1.19349e-28	yes	down	98.0933	30.05	78.54	116.97	98.77	38.31	25.43	26.41	BBA_02391	splicing factor 3B subunit 10
gene7670	0.314068	-1.67085	7.52375	2.99401e-08	9.98547e-08	yes	down	77.0133	22.0067	98.67	66.03	66.34	16.71	19.06	30.25	BBA_07671	hypothetical protein
gene2783	0.314116	-1.67063	10.4809	3.30454e-11	1.45543e-10	yes	down	29.0067	6.74	28.4	30.52	28.1	7.4	7.93	4.89	BBA_02784	hypothetical protein
gene6603	0.314144	-1.6705	2.83576	0.00145962	0.0028223	yes	down	4.04667	1.17667	3.31	5.44	3.39	0.89	1.35	1.29	BBA_06604	casein kinase 1 epsilon
gene2913	0.314657	-1.66815	16.7843	1.64309e-17	1.17576e-16	yes	down	261.61	77.3733	214.77	281.18	288.88	84.6	71.92	75.6	BBA_02914	myosin regulatory light chain cdc4
gene4825	0.314987	-1.66663	11.9815	1.04347e-12	5.27504e-12	yes	down	123.95	37.2767	105.15	124.89	141.81	44.71	40.05	27.07	BBA_04826	aspartate-tRNA ligase
gene4010	0.315075	-1.66623	43.6617	2.17917e-44	6.36318e-43	yes	down	56.4433	16.8867	54.53	56.12	58.68	17.4	16.14	17.12	BBA_04011	WD domain-containing protein
gene3640	0.315123	-1.66601	12.7683	1.70478e-13	9.17279e-13	yes	down	15.62	4.52333	16.31	15.63	14.92	4.3	3.64	5.63	BBA_03641	arrestin domain-containing protein
gene659	0.315417	-1.66467	8.28284	5.21384e-09	1.86546e-08	yes	down	43.4067	12.72	30.48	45.86	53.88	14.96	12.49	10.71	BBA_00660	cell division control protein
gene9250	0.316009	-1.66196	6.26413	5.44334e-07	1.59756e-06	yes	down	27.4867	8	27.19	28.68	26.59	5.44	8.03	10.53	BBA_09251	ATP-dependent Clp protease proteolytic subunit
gene5104	0.316218	-1.66101	1.99578	0.0100975	0.0169366	yes	down	532.437	152.583	1182.86	199.04	215.41	129.13	139	189.62	BBA_05105	GPI anchored protein, putative
gene2535	0.316371	-1.66031	14.7779	1.66744e-15	1.0252e-14	yes	down	15.5433	4.55333	16.22	15.84	14.57	5.23	3.88	4.55	BBA_02536	micro-fibrillar-associated protein 1
gene7409	0.31651	-1.65968	5.50633	3.11651e-06	8.42844e-06	yes	down	32.49	7.73	43.76	39.68	14.03	9.78	7.89	5.52	BBA_07410	glutathione S-transferase domain-containing protein
gene2321	0.316526	-1.6596	10.0806	8.30544e-11	3.53387e-10	yes	down	26.2567	7.71333	19.71	28.37	30.69	9.59	7.25	6.3	BBA_02322	Myosin
gene9002	0.317063	-1.65716	26.5084	3.10203e-27	4.00317e-26	yes	down	276.663	67.5067	268.86	301.89	259.24	79.26	65.75	57.51	BBA_09003	hypothetical protein
gene8468	0.31772	-1.65417	8.5172	3.03946e-09	1.11065e-08	yes	down	30.0433	8.87667	25	38.81	26.32	9.62	7.82	9.19	BBA_08469	amidohydrolase-like protein
gene5088	0.317974	-1.65302	11.8984	1.26348e-12	6.33815e-12	yes	down	137.397	31.36	144.08	113.3	154.81	45.16	29.86	19.06	BBA_05089	putative signal peptide-containing protein
gene1908	0.318243	-1.6518	13.9281	1.17997e-14	6.8705e-14	yes	down	27.9267	7.64667	28.57	25.51	29.7	7.05	6.78	9.11	BBA_01909	pH-response regulator protein palC
gene563	0.31859	-1.65023	9.35709	4.39446e-10	1.74956e-09	yes	down	53.91	15.98	42.39	53.96	65.38	19.66	15.62	12.66	BBA_00564	hypothetical protein
gene5699	0.318615	-1.65011	45.9087	1.23391e-46	3.99671e-45	yes	down	183.77	54.22	187.98	180.25	183.08	61.76	49.15	51.75	BBA_05700	HVA22 family TB2/DP1 protein
gene1109	0.319186	-1.64753	3.82761	0.000148726	0.000326222	yes	down	33.0033	9.49333	46.01	16.65	36.35	5.95	10.56	11.97	BBA_01110	RING finger domain-containing protein
gene5071	0.319468	-1.64626	10.4228	3.77754e-11	1.65629e-10	yes	down	56.2667	16.79	46.3	58.82	63.68	20.32	16.29	13.76	BBA_05072	peptidyl-tRNA hydrolase PTH2
gene4122	0.319624	-1.64555	3.10659	0.000782359	0.00156857	yes	down	18.23	4.97333	34.55	11.99	8.15	5.58	4.72	4.62	BBA_04123	NmrA-like family protein
gene4864	0.319742	-1.64502	24.6118	2.44448e-25	2.8399e-24	yes	down	58.69	16.7133	53.4	63.64	59.03	20.94	15.26	13.94	BBA_04865	ubiquitin-related modifier protein
gene10342	0.319797	-1.64477	14.7991	1.58812e-15	9.77042e-15	yes	down	50.0733	14.8233	43.53	50.14	56.55	17.31	15.11	12.05	BBA_10343	hypothetical protein
gene4891	0.320185	-1.64302	12.6281	2.35432e-13	1.25231e-12	yes	down	60.9767	18.1033	50.07	65.18	67.68	19.72	15.36	19.23	BBA_04892	kinetochore protein mis14
gene7626	0.320266	-1.64266	9.79737	1.59451e-10	6.6316e-10	yes	down	142.713	41.9667	194.95	108.59	124.6	39.36	41.75	44.79	BBA_07627	oxidoreductase, short chain dehydrogenase/reductase family
gene3043	0.320505	-1.64158	13.4852	3.27221e-14	1.83747e-13	yes	down	18.34	5.4	15.87	20.34	18.81	5.73	5.54	4.93	BBA_03044	hexose transporter
gene3223	0.320552	-1.64137	9.37548	4.2123e-10	1.68251e-09	yes	down	14.8067	4.39333	11.41	15.06	17.95	4.89	4.33	3.96	BBA_03224	Ribosomal RNA adenine methylase transferase
gene2297	0.320697	-1.64072	20.2246	5.96249e-21	5.33624e-20	yes	down	50.18	14.8833	54.75	51.98	43.81	16.08	13.51	15.06	BBA_02298	hypothetical protein
gene4525	0.320908	-1.63977	15.1025	7.89794e-16	4.96514e-15	yes	down	32.7433	9.68333	39.81	28.45	29.97	10.96	8.49	9.6	BBA_04526	cellulase-like protein
gene4554	0.321436	-1.6374	15.8874	1.296e-16	8.65355e-16	yes	down	24	7.3	27.39	21.99	22.62	7.62	7.11	7.17	BBA_04555	translation initiation factor 1A/IF-1
gene6813	0.322564	-1.63234	14.1918	6.42922e-15	3.81386e-14	yes	down	35.03	10.48	31.59	34.45	39.05	13.18	9.51	8.75	BBA_06814	hypothetical protein
gene6430	0.322566	-1.63233	21.4245	3.76288e-22	3.60514e-21	yes	down	113.593	28.8867	115.88	124.8	100.1	28.87	25.1	32.69	BBA_06431	Intradiol ring-cleavage dioxygenase, core
gene3041	0.322789	-1.63134	18.3589	4.3758e-19	3.49136e-18	yes	down	121.907	36.42	104.96	130.79	129.97	42.59	35.76	30.91	BBA_03042	putative germinal center kinases group protein
gene1171	0.323136	-1.62979	12.9445	1.1364e-13	6.18603e-13	yes	down	52.1667	15.54	41.26	56.8	58.44	18.41	15.08	13.13	BBA_01172	MCM2/3/5 family protein
gene5319	0.323208	-1.62946	2.56882	0.00269887	0.00499061	yes	down	20.34	6.78667	6.29	26.52	28.21	6.62	6.79	6.95	BBA_05320	plasma membrane zinc ion transporter, putative
gene6178	0.3234	-1.62861	14.7443	1.80183e-15	1.10574e-14	yes	down	112.743	33.74	141.14	103.79	93.3	36.35	32.86	32.01	BBA_06179	galactose-proton symport
gene4377	0.323752	-1.62704	7.31287	4.86557e-08	1.58756e-07	yes	down	51.8433	18.9067	52.64	50.01	52.88	23.73	18.18	14.81	BBA_04378	cgi-94 protein
gene7166	0.324305	-1.62457	2.68979	0.00204272	0.00385378	yes	down	28.9	8.88	20.74	28.64	37.32	9.82	12.14	4.68	BBA_07167	transcription elongation factor SPT4
gene7878	0.324323	-1.6245	12.8568	1.39049e-13	7.53142e-13	yes	down	138.98	41.5633	153.87	135.67	127.4	33.15	44.47	47.07	BBA_07879	hypothetical protein
gene6161	0.324644	-1.62307	17.5453	2.84935e-18	2.15064e-17	yes	down	86.31	25.9533	71.95	96.26	90.72	27.39	24.73	25.74	BBA_06162	histone H1-binding protein
gene9432	0.325131	-1.62091	13.7811	1.65526e-14	9.55832e-14	yes	down	19.2733	5.77667	23.24	18.02	16.56	6.33	5.72	5.28	BBA_09433	hypothetical protein
gene5730	0.325186	-1.62066	21.9916	1.01957e-22	1.01563e-21	yes	down	166.733	50.76	158.84	161.83	179.53	51.51	46.85	53.92	BBA_05731	hypothetical protein
gene8670	0.325352	-1.61993	22.5931	2.55236e-23	2.65326e-22	yes	down	183.51	68.38	197.76	172.61	180.16	67.89	64.23	73.02	BBA_08671	metalloreductase transmembrane component
gene9033	0.325496	-1.61929	76.2287	5.90591e-77	5.11253e-75	yes	down	187.757	41.6667	187.24	184.15	191.88	46.13	40.41	38.46	BBA_09034	FAD binding domain-containing protein
gene4432	0.325825	-1.61783	22.0294	9.34566e-23	9.35714e-22	yes	down	55.8667	16.83	51.55	59.69	56.36	18.12	14.68	17.69	BBA_04433	chromatin structure-remodeling complex protein RSC7
gene5541	0.326105	-1.61659	19.7228	1.89319e-20	1.64762e-19	yes	down	34.8	10.4233	31.87	34.25	38.28	11	11.1	9.17	BBA_05542	dynein light intermediate chain
gene8098	0.326542	-1.61466	7.7596	1.73941e-08	5.92856e-08	yes	down	14.75	4.44667	11.41	15.99	16.85	3.99	4.24	5.11	BBA_08099	origin recognition complex subunit Orc5
gene5031	0.3266	-1.6144	3.30869	0.000491253	0.00100849	yes	down	55.0867	17.0133	49.72	82.57	32.97	21.69	19.11	10.24	BBA_05032	DUF967 domain-containing protein
gene10038	0.32667	-1.61409	24.4789	3.3196e-25	3.83834e-24	yes	down	70.6133	21.31	79.08	66.49	66.27	20.53	21.9	21.5	BBA_10039	hypothetical protein
gene4735	0.326957	-1.61283	16.6197	2.40024e-17	1.6928e-16	yes	down	81.2267	24.8033	82.91	86.33	74.44	24.25	26.15	24.01	BBA_04736	hypothetical protein
gene3154	0.327216	-1.61168	6.42832	3.72972e-07	1.11436e-06	yes	down	41.1467	12.5767	30.43	43.57	49.44	16.01	12.58	9.14	BBA_03155	Ras family protein
gene119	0.327344	-1.61112	26.0327	9.27452e-27	1.16163e-25	yes	down	107.627	30.44	118.62	90.55	113.71	33.26	29.5	28.56	BBA_00120	hypothetical protein
gene4006	0.327843	-1.60892	17.8384	1.45072e-18	1.11301e-17	yes	down	36.88	10.19	30.28	40.9	39.46	11.72	9.72	9.13	BBA_04007	glutamyl-tRNA(Gln) amidotransferase
gene3235	0.327844	-1.60892	7.5208	3.01443e-08	1.00433e-07	yes	down	28.26	8.65333	22.44	29.12	33.22	11.89	7.92	6.15	BBA_03236	class 2 chitin synthase
gene8910	0.327932	-1.60853	6.27528	5.30542e-07	1.55802e-06	yes	down	21.6733	6.47333	15.88	19.88	29.26	7.72	6.63	5.07	BBA_08911	heterokaryon incompatibility protein
gene8438	0.32794	-1.6085	3.69448	0.000202079	0.000435213	yes	down	16.1167	4.97667	12.41	22.74	13.2	7.3	4.03	3.6	BBA_08439	zinc-binding dehydrogenase
gene2417	0.32799	-1.60828	32.1292	7.42736e-33	1.26356e-31	yes	down	34.0233	9.86	39.06	30.98	32.03	10.4	9.9	9.28	BBA_02418	AMP-binding enzyme
gene8247	0.328231	-1.60721	29.0869	8.18739e-30	1.21901e-28	yes	down	165.047	40.81	134.06	179.36	181.72	45.21	33.95	43.27	BBA_08248	dopa 4,5-dioxygenase
gene8060	0.328232	-1.60721	11.3835	4.13514e-12	1.98771e-11	yes	down	17.4967	5.30333	16.15	15.15	21.19	5.98	5.1	4.83	BBA_08061	UPF0075 domain protein
gene1803	0.328383	-1.60655	6.27673	5.28774e-07	1.55423e-06	yes	down	32.6333	9.96	22.16	37.68	38.06	11.26	11.19	7.43	BBA_01804	DNA mismatch repair protein msh-2
gene8344	0.328461	-1.6062	25.5647	2.72437e-26	3.29824e-25	yes	down	102.743	31.0933	105.4	100.2	102.63	27.83	32.19	33.26	BBA_08345	Protein tyrosine kinase
gene4063	0.328514	-1.60597	12.8672	1.35783e-13	7.36268e-13	yes	down	19.8833	7.71	20.47	22.35	16.83	8.36	7.97	6.8	BBA_04064	allantoate permease
gene811	0.328974	-1.60396	18.0647	8.61629e-19	6.73199e-18	yes	down	222.57	67.9667	201.81	224.8	241.1	80.35	68.79	54.76	BBA_00812	hypothetical protein
gene5721	0.329082	-1.60348	15.0533	8.84579e-16	5.53612e-15	yes	down	64.64	19.7433	67.81	61.02	65.09	21.38	15.88	21.97	BBA_05722	Snf7 family protein
gene6248	0.329488	-1.6017	24.3715	4.25142e-25	4.88688e-24	yes	down	84.3433	25.6867	75.21	88.43	89.39	27.19	23.36	26.51	BBA_06249	spermine/spermidine synthase
gene3125	0.329621	-1.60112	4.75792	1.74615e-05	4.32099e-05	yes	down	329.67	109.09	380.92	363.01	245.08	126.27	104.94	96.06	BBA_03126	Hypothetical Protein
gene3249	0.330271	-1.59828	16.4563	3.49736e-17	2.41775e-16	yes	down	28.0333	8.55667	25.64	28.75	29.71	8.59	9.37	7.71	BBA_03250	Mis12 domain-containing protein
gene4797	0.330476	-1.59738	21.4245	3.76237e-22	3.60514e-21	yes	down	77.8133	18.5033	71.67	79.65	82.12	19.57	18.93	17.01	BBA_04798	hypothetical protein
gene6860	0.33132	-1.5937	7.41269	3.86639e-08	1.27515e-07	yes	down	10.9533	9.71667	11.96	12.32	8.58	12.41	8.52	8.22	BBA_06861	inner membrane transport protein yfaV
gene7265	0.331479	-1.59301	22.4497	3.55057e-23	3.64828e-22	yes	down	270.6	83.4933	251.39	276.15	284.26	97.8	82.53	70.15	BBA_07266	hypothetical protein
gene7434	0.331728	-1.59193	6.42584	3.75114e-07	1.12042e-06	yes	down	34.3167	10.5767	34.74	34.6	33.61	13.7	11.93	6.1	BBA_07435	3-ketosteroid reductase
gene4115	0.332179	-1.58997	13.7232	1.89143e-14	1.08707e-13	yes	down	99.1833	31.86	76.78	103.69	117.08	33	31.86	30.72	BBA_04116	fork head domain-containing protein
gene3717	0.332612	-1.58809	13.3579	4.38617e-14	2.44336e-13	yes	down	9.93	5.81667	17.12	4.88	7.79	5.68	6.46	5.31	BBA_03718	glucose-methanol-choline oxidoreductase
gene4415	0.332727	-1.58759	40.3152	4.83966e-41	1.21701e-39	yes	down	52.4233	16.0967	53.5	52.09	51.68	16.96	16.46	14.87	BBA_04416	putative DOT1 protein
gene4123	0.332862	-1.58701	18.3111	4.88558e-19	3.88542e-18	yes	down	17.67	5.32667	20.17	13.83	19.01	5.5	5.12	5.36	BBA_04124	C6 transcription factor
gene4921	0.332865	-1.58699	16.5261	2.97803e-17	2.07044e-16	yes	down	59.7633	17.8	49.34	56.08	73.87	17.17	17.64	18.59	BBA_04922	sodium/calcium exchanger protein
gene1245	0.332985	-1.58647	32.8929	1.27965e-33	2.29679e-32	yes	down	103.703	34.6833	123.9	90.5	96.71	34.72	34.03	35.3	BBA_01246	hypothetical protein
gene6764	0.333468	-1.58438	18.7706	1.69578e-19	1.39046e-18	yes	down	71.2967	20.9267	61.89	74.53	77.47	23.06	20.98	18.74	BBA_06765	DUF803 domain protein
gene4086	0.33381	-1.5829	9.19276	6.41568e-10	2.50532e-09	yes	down	8.08	2.69	9.67	7.17	7.4	2.01	2.8	3.26	BBA_04087	F5/8 type C domain protein
gene5911	0.333951	-1.58229	11.9246	1.18959e-12	5.98282e-12	yes	down	17.49	5.59667	14.69	20.58	17.2	7.26	5.17	4.36	BBA_05912	DNA repair endonuclease rad2
gene278	0.334333	-1.58064	4.87491	1.3338e-05	3.34613e-05	yes	down	14.0633	3.59333	13.61	14.28	14.3	5.11	3.64	2.03	BBA_00279	hypothetical protein
gene6396	0.334838	-1.57847	10.247	5.66266e-11	2.44665e-10	yes	down	32.9967	10.2267	40.97	28.34	29.68	11.01	10.63	9.04	BBA_06397	hypothetical protein
gene8631	0.334843	-1.57844	9.54254	2.86724e-10	1.15994e-09	yes	down	68.9467	27.7467	94.64	59.08	53.12	29.18	21.8	32.26	BBA_08632	PUA domain-containing protein
gene9875	0.335025	-1.57766	4.48034	3.30875e-05	7.8975e-05	yes	down	292.98	89.2933	490.93	186.35	201.66	99.1	92.62	76.16	BBA_09876	monocarboxylate permease-like protein
gene7429	0.335373	-1.57616	8.87185	1.34323e-09	5.08298e-09	yes	down	32.3667	10.0833	26.68	33.85	36.57	12.84	10.01	7.4	BBA_07430	GTPase binding protein Rid1
gene5138	0.335592	-1.57522	18.2751	5.30704e-19	4.20352e-18	yes	down	686.483	212.923	797	628.9	633.55	247.04	221.12	170.61	BBA_05139	2-nitropropane dioxygenase
gene6604	0.336445	-1.57156	2.01175	0.00973303	0.0163842	yes	down	9.24667	2.88667	12.28	9.15	6.31	1.7	3.82	3.14	BBA_06605	hypothetical protein
gene8056	0.336775	-1.57014	9.22347	5.97761e-10	2.33892e-09	yes	down	151.037	41.6	147.01	127.48	178.62	51.85	46.65	26.3	BBA_08057	6-hydroxy-D-nicotine oxidase
gene248	0.336782	-1.57011	5.38781	4.09441e-06	1.09043e-05	yes	down	194.397	59.4433	308.64	141.21	133.34	64.7	52.12	61.51	BBA_00249	PA domain-containing protein
gene7773	0.33687	-1.56974	7.68001	2.08926e-08	7.05701e-08	yes	down	14.5767	4.56333	16.43	14.23	13.07	5.51	4.33	3.85	BBA_07774	serine/threonine protein kinase
gene6000	0.337149	-1.56854	43.109	7.78112e-44	2.23868e-42	yes	down	32.31	10.0133	31.83	30.84	34.26	11.09	10.01	8.94	BBA_06001	hypothetical protein
gene7711	0.337593	-1.56664	25.8965	1.26903e-26	1.57333e-25	yes	down	44.22	14.1767	46.94	41.81	43.91	15.57	12.64	14.32	BBA_07712	PEX11 domain protein
gene146	0.338705	-1.5619	4.38621	4.10949e-05	9.67485e-05	yes	down	17.17	5.16	12.01	20.95	18.55	6.01	3.66	5.81	BBA_00147	cutinase-2 protein
gene2013	0.339009	-1.5606	4.13424	7.34107e-05	0.000167781	yes	down	2.48333	0.803333	2.1	2.94	2.41	0.95	0.63	0.83	BBA_02014	serine carboxypeptidase
gene9233	0.339133	-1.56008	52.6032	2.49348e-53	1.03353e-51	yes	down	111.03	34.73	114.76	106.48	111.85	36.95	31.79	35.45	BBA_09234	integral peroxisomal membrane peroxin
gene4805	0.339419	-1.55886	12.3402	4.56829e-13	2.39352e-12	yes	down	62.8467	22.9933	52.21	67.03	69.3	26.06	20.88	22.04	BBA_04806	SIS domain-containing protein
gene1880	0.33958	-1.55817	4.87482	1.33407e-05	3.34613e-05	yes	down	5.91667	1.86	5.81	4.66	7.28	1.8	1.89	1.89	BBA_01881	aquaporin
gene519	0.340106	-1.55594	16.3626	4.33957e-17	2.98101e-16	yes	down	62.9367	18.82	63.04	56.99	68.78	17.98	15.51	22.97	BBA_00520	heterokaryon incompatibility protein Het-C
gene7962	0.340291	-1.55516	2.38998	0.00407396	0.00730818	yes	down	45.4033	14.4367	48.23	47.31	40.67	12.7	7	23.61	BBA_07963	transcription factor Pcc1
gene510	0.340383	-1.55477	12.515	3.05492e-13	1.61444e-12	yes	down	11.1467	3.68	9.65	10.62	13.17	4.4	3.55	3.09	BBA_00511	GRC3 protein
gene284	0.340475	-1.55438	8.21792	6.05446e-09	2.15284e-08	yes	down	142.627	45.2867	108.74	180.07	139.07	43.75	50.88	41.23	BBA_00285	transmembrane protein
gene7271	0.341292	-1.55092	11.8132	1.53745e-12	7.66533e-12	yes	down	54.7267	17.3633	51.88	59.02	53.28	18.16	15.3	18.63	BBA_07272	POS9-activating factor FAP7
gene2781	0.341348	-1.55068	15.8952	1.27295e-16	8.51131e-16	yes	down	46.0267	14.4233	46.59	38.28	53.21	14.6	12.49	16.18	BBA_02782	glycoside hydrolase family 31
gene1202	0.341679	-1.54929	12.438	3.64766e-13	1.92042e-12	yes	down	167.96	56.3633	149.31	163.93	190.64	52.23	46.75	70.11	BBA_01203	putative C2H2 zinc finger protein
gene6655	0.341738	-1.54904	16.7285	1.86862e-17	1.33422e-16	yes	down	50.7767	10.87	40.45	53.89	57.99	11.3	10.05	11.26	BBA_06656	MFS1 family protein
gene6402	0.341799	-1.54878	18.4472	3.57131e-19	2.86819e-18	yes	down	168.74	49.03	152.48	177.55	176.19	55.58	50.36	41.15	BBA_06403	UTR4 protein
gene8899	0.341806	-1.54875	16.0375	9.17346e-17	6.20144e-16	yes	down	16.94	6.19667	18.89	16.14	15.79	6.24	6.26	6.09	BBA_08900	hypothetical protein
gene5169	0.341879	-1.54844	2.81279	0.00153892	0.0029618	yes	down	32.41	10.2733	39.53	29.53	28.17	13.84	3.75	13.23	BBA_05170	acetamidase/formamidase family protein
gene5552	0.341909	-1.54831	6.81414	1.53411e-07	4.76704e-07	yes	down	49.9033	14.8933	72.69	40.52	36.5	14.7	13.46	16.52	BBA_05553	copper amine oxidase
gene6097	0.342038	-1.54777	38.0006	9.98559e-39	2.25067e-37	yes	down	207.943	65.89	216.01	210.76	197.06	77.97	56.47	63.23	BBA_06098	ubiquitin-conjugating enzyme E2-18 kDa
gene1909	0.342125	-1.5474	2.92374	0.00119195	0.00233614	yes	down	1769.7	560.263	772.1	1797.63	2739.37	441.03	448.27	791.49	BBA_01910	hypothetical protein
gene4686	0.342484	-1.54589	9.1398	7.24767e-10	2.82232e-09	yes	down	26.9567	9.94667	19.74	24.03	37.1	11.12	8.94	9.78	BBA_04687	nuclear migration protein
gene6392	0.342626	-1.54529	41.5027	3.14248e-42	8.37595e-41	yes	down	861.483	191.743	817.02	869.68	897.75	207.13	187.19	180.91	BBA_06393	malate dehydrogenase
gene9641	0.342688	-1.54503	10.5169	3.04183e-11	1.34274e-10	yes	down	44.9233	14.23	40.64	44.18	49.95	12.89	17.41	12.39	BBA_09642	hypothetical protein
gene8763	0.343401	-1.54204	3.81589	0.000152794	0.000334369	yes	down	38.07	12.0767	35.21	45.67	33.33	10.21	7.48	18.54	BBA_08764	hypothetical protein
gene7387	0.343404	-1.54202	3.07143	0.000848336	0.00169321	yes	down	107.657	34.5433	42.55	159.52	120.9	34.69	34.62	34.32	BBA_07388	Glycoside hydrolase, catalytic core
gene1398	0.34417	-1.53881	9.35101	4.4565e-10	1.77354e-09	yes	down	14.41	4.58667	12.03	14.74	16.46	5.13	5.08	3.55	BBA_01399	calcium/proton exchanger
gene4804	0.344814	-1.53611	13.5924	2.55632e-14	1.45215e-13	yes	down	64.19	20.5267	57.78	69.27	65.52	24.7	20.75	16.13	BBA_04805	neutral/alkaline non-lysosomal ceramidase
gene8884	0.344818	-1.53609	10.4574	3.48789e-11	1.53411e-10	yes	down	39.15	12.5267	30.52	47.4	39.53	14.26	12.13	11.19	BBA_08885	deoxyribose-phosphate aldolase
gene6863	0.345087	-1.53497	12.2256	5.9486e-13	3.07554e-12	yes	down	46.0567	14.5933	56.79	34.7	46.68	15.82	14.82	13.14	BBA_06864	histidine acid phosphatase
gene9642	0.346178	-1.53041	11.8688	1.35256e-12	6.76419e-12	yes	down	31.03	11.9267	31.66	30.2	31.23	13.65	10.47	11.66	BBA_09643	pre-mRNA-splicing factor 38B
gene329	0.34622	-1.53024	5.01898	9.57228e-06	2.448e-05	yes	down	225.313	70.3233	97.22	305.83	272.89	93.14	56.46	61.37	BBA_00330	succinate-semialdehyde dehydrogenase NADP+
gene1379	0.346353	-1.52969	53.7929	1.61105e-54	6.91198e-53	yes	down	120.553	38.48	125.56	110.28	125.82	41.12	36.13	38.19	BBA_01380	UPF0183 domain-containing protein
gene4873	0.346443	-1.52931	15.8151	1.53059e-16	1.01232e-15	yes	down	34.23	11.6267	31.13	37.08	34.48	12.9	11.56	10.42	BBA_04874	RAI1-like protein
gene1277	0.34647	-1.5292	4.42268	3.77848e-05	8.9386e-05	yes	down	15.3567	4.88667	18.96	16.13	10.98	4.97	3.75	5.94	BBA_01278	pyridoxamine 5'-phosphate oxidase
gene7064	0.346617	-1.52858	2.07752	0.00836536	0.0142426	yes	down	2.85333	0.936667	2.74	2.96	2.86	1.48	0.9	0.43	BBA_07065	hypothetical protein
gene3733	0.346656	-1.52842	8.95682	1.10453e-09	4.21391e-09	yes	down	68.05	21.76	71.9	72.02	60.23	17.83	27.46	19.99	BBA_03734	Mpv17/PMP22 family protein
gene10303	0.347016	-1.52693	34.8961	1.27038e-35	2.52578e-34	yes	down	128.05	40.7967	127.45	125.08	131.62	38.99	43.52	39.88	BBA_10304	Target SNARE coiled-coil domain containing protein
gene3583	0.347956	-1.52302	4.29758	5.03986e-05	0.000117102	yes	down	8.27	2.79333	4.3	9.22	11.29	2.81	2.67	2.9	BBA_03584	ABC transporter
gene9328	0.348797	-1.51954	54.2299	5.89018e-55	2.58376e-53	yes	down	330.303	98.2	319.84	314.32	356.75	101.78	104.36	88.46	BBA_09329	geranylgeranyl pyrophosphate synthetase
gene3016	0.349501	-1.51663	14.2604	5.49049e-15	3.27288e-14	yes	down	43.4167	13.9433	51.73	36.52	42	13.88	12.68	15.27	BBA_03017	S-methyl-5-thioribose-1-phosphate isomerase
gene1721	0.349614	-1.51616	33.0479	8.95621e-34	1.6194e-32	yes	down	34.1	10.9733	36.33	31.62	34.35	12.5	9.81	10.61	BBA_01722	RING-like domain-containing protein
gene8835	0.349876	-1.51508	27.318	4.80787e-28	6.56851e-27	yes	down	287.59	100.85	324.76	284.25	253.76	107	88.67	106.88	BBA_08836	ubiquitin-conjugating enzyme
gene4784	0.350055	-1.51435	14.6628	2.17365e-15	1.32726e-14	yes	down	21.6533	6.97333	24.56	18.15	22.25	7.81	6.96	6.15	BBA_04785	phosphatidylinositol transfer protein CSR1
gene10332	0.350106	-1.51414	2.37256	0.00424075	0.00757958	yes	down	7.15	2.32667	10.1	5.26	6.09	2.81	2.06	2.11	BBA_10333	hypothetical protein
gene978	0.350128	-1.51404	24.3336	4.63895e-25	5.32608e-24	yes	down	62.15	28.46	59.35	60.21	66.89	26.86	25.88	32.64	BBA_00979	ubiquitin-conjugating enzyme
gene8809	0.350261	-1.5135	9.16908	6.77514e-10	2.64147e-09	yes	down	23.15	7.52667	17.79	26.02	25.64	8.55	7	7.03	BBA_08810	histone H4 variant
gene9382	0.350308	-1.51331	3.96563	0.000108235	0.000242056	yes	down	19.5933	6.42333	13.31	23.78	21.69	8.42	4.54	6.31	BBA_09383	serine/threonine-protein kinase
gene1434	0.350491	-1.51255	16.7784	1.66577e-17	1.19113e-16	yes	down	28.25	9.12667	25.13	28.55	31.07	8.97	8.68	9.73	BBA_01435	Sir2 family protein
gene5212	0.35111	-1.51001	1.31866	0.0480112	0.071083	yes	down	0.616667	0.2	0.86	0.54	0.45	0.07	0.23	0.3	BBA_05213	cytoplasmic dynein heavy chain
gene673	0.351343	-1.50905	11.0289	9.35668e-12	4.35015e-11	yes	down	12.46	4.08333	14.9	10.67	11.81	4.33	3.42	4.5	BBA_00674	major facilitator superfamily transporter
gene5330	0.35139	-1.50886	11.5763	2.65253e-12	1.29735e-11	yes	down	502.18	166.17	618.1	443.76	444.68	206.1	163.5	128.91	BBA_05331	flavocytochrome c
gene6060	0.351507	-1.50838	13.9741	1.06156e-14	6.21436e-14	yes	down	5.02	1.65333	4.96	4.65	5.45	1.87	1.49	1.6	BBA_06061	HEAT repeat protein
gene5014	0.351753	-1.50736	4.08976	8.13286e-05	0.000184927	yes	down	41.3233	13.4433	22.65	50.67	50.65	11.82	11.23	17.28	BBA_05015	multidrug resistance protein CDR1
gene3741	0.351902	-1.50676	8.52992	2.95173e-09	1.0802e-08	yes	down	420.727	185.79	526.05	350.41	385.72	182.87	165.07	209.43	BBA_03742	ran-specific GTPase-activating protein
gene1186	0.351946	-1.50658	10.8169	1.52449e-11	6.94253e-11	yes	down	33.2767	10.2667	44.35	30.17	25.31	9.77	9.33	11.7	BBA_01187	NUDIX domain-containing protein
gene6201	0.35209	-1.50599	17.8966	1.26889e-18	9.80435e-18	yes	down	136.42	44.2867	161.89	126.34	121.03	42.29	46.29	44.28	BBA_06202	Glc8 protein
gene6129	0.352709	-1.50345	26.0362	9.20076e-27	1.15387e-25	yes	down	53.7133	18.9833	56.06	49.78	55.3	23.85	17.13	15.97	BBA_06130	calcium-related spray protein
gene7856	0.352742	-1.50331	32.9665	1.08025e-33	1.94964e-32	yes	down	72.3767	23.5467	71.2	76.33	69.6	25.27	23.01	22.36	BBA_07857	OTU-like cysteine protease
gene1069	0.352844	-1.5029	31.7085	1.95637e-32	3.27132e-31	yes	down	57.3967	18.71	57.71	54.5	59.98	21.04	18.35	16.74	BBA_01070	nucleoside transporter
gene6599	0.352916	-1.5026	4.18347	6.55431e-05	0.000150574	yes	down	33.12	10.7067	52.33	19.56	27.47	11.07	12.22	8.83	BBA_06600	LPS glycosyltransferase, putative
gene4222	0.353142	-1.50168	11.605	2.4834e-12	1.21707e-11	yes	down	44.3833	13.6133	49.47	36.38	47.3	17.33	12.85	10.66	BBA_04223	gamma-glutamyltranspeptidase
gene9167	0.353646	-1.49962	5.40704	3.91703e-06	1.04575e-05	yes	down	11.9233	3.86667	11.36	14.46	9.95	3.19	3.33	5.08	BBA_09168	retinol dehydrogenase 12
gene4860	0.353735	-1.49926	8.73229	1.85228e-09	6.90773e-09	yes	down	43.97	33.6033	40.03	50.48	41.4	37.78	27.3	35.73	BBA_04861	RF-1 domain-containing protein
gene1060	0.353965	-1.49832	14.2235	5.97688e-15	3.55416e-14	yes	down	213.64	69.8033	266.03	192.04	182.85	78.84	61.16	69.41	BBA_01061	epoxide hydrolase
gene2997	0.354398	-1.49656	18.5596	2.75677e-19	2.22866e-18	yes	down	27.28	12.5067	24.92	29.06	27.86	14.36	11.61	11.55	BBA_02998	GMP synthase
gene5087	0.354429	-1.49643	9.80594	1.56338e-10	6.51873e-10	yes	down	60.8733	18.4267	58.46	71.57	52.59	22.97	15.23	17.08	BBA_05088	cutinase-like protein
gene3248	0.35453	-1.49602	1.75211	0.0176968	0.0284486	yes	down	36.75	11.8833	48.08	25.23	36.94	4.8	8.95	21.9	BBA_03249	hypothetical protein
gene6541	0.354644	-1.49556	9.01584	9.64184e-10	3.70013e-09	yes	down	22.5033	7.39	17.44	24.77	25.3	7.88	8	6.29	BBA_06542	squalene/oxidosqualene cyclase
gene6992	0.354725	-1.49523	56.7565	1.75167e-57	8.44082e-56	yes	down	67.4267	18.1833	70.11	61.24	70.93	18.98	17.67	17.9	BBA_06993	ABC transporter
gene10233	0.354957	-1.49428	12.084	8.24085e-13	4.2117e-12	yes	down	11.7733	3.82333	14.8	9.72	10.8	4.34	3.69	3.44	BBA_10234	tetratricopeptide repeat domain protein
gene7301	0.355079	-1.49379	11.7057	1.96911e-12	9.72327e-12	yes	down	3.82	3.12333	4.05	3.67	3.74	2.73	3.76	2.88	BBA_07302	GMP synthase
gene1675	0.355565	-1.49182	27.2135	6.11588e-28	8.28608e-27	yes	down	167.22	66.9867	193.57	148.43	159.66	74.17	64.79	62	BBA_01676	short chain dehydrogenase
gene9923	0.355648	-1.49148	23.8595	1.38211e-24	1.5416e-23	yes	down	440.423	131.53	469.2	378	474.07	125.77	127.71	141.11	BBA_09924	zinc finger protein
gene5408	0.356187	-1.48929	2.91023	0.00122962	0.00240563	yes	down	10.35	3.38	12.5	10.67	7.88	2.26	2.62	5.26	BBA_05409	homocysteine S-methyltransferase
gene7509	0.35624	-1.48908	2.94274	0.00114094	0.00224201	yes	down	118.357	41.53	132.18	117.31	105.58	44.29	33.88	46.42	BBA_07510	mitotic-spindle organizing protein
gene1240	0.356285	-1.4889	5.01336	9.69708e-06	2.47733e-05	yes	down	11.71	7.50667	10.88	13.14	11.11	7.65	6.12	8.75	BBA_01241	2-deoxy-D-gluconate 3-dehydrogenase
gene7125	0.356955	-1.48619	21.6006	2.50823e-22	2.4511e-21	yes	down	22.1767	7.18333	22.11	21.74	22.68	7.36	6.28	7.91	BBA_07126	hypothetical protein
gene2436	0.357001	-1.486	10.1601	6.91665e-11	2.96099e-10	yes	down	17.5567	5.75333	17.93	14.27	20.47	5.39	5.71	6.16	BBA_02437	hypothetical protein
gene9710	0.357357	-1.48456	3.68277	0.000207599	0.000446414	yes	down	27.3167	9.04	20.61	38.76	22.58	6.56	9.31	11.25	BBA_09711	sphingolipid long chain base-responsive protein LSP1
gene7993	0.357559	-1.48375	14.5731	2.67266e-15	1.62385e-14	yes	down	73.7933	24.3533	84.69	67	69.69	24.84	20.85	27.37	BBA_07994	putative enoyl-CoA hydratase echA8
gene908	0.357696	-1.4832	11.8788	1.32181e-12	6.61717e-12	yes	down	113.713	29.1867	122.78	120.23	98.13	34.46	29.35	23.75	BBA_00909	aminopeptidase I zinc metalloprotease
gene8148	0.358027	-1.48186	14.4272	3.73925e-15	2.2523e-14	yes	down	236.227	79.3367	189.4	223.45	295.83	91.59	74.93	71.49	BBA_08149	hypothetical protein
gene10109	0.358127	-1.48146	13.9387	1.15165e-14	6.71759e-14	yes	down	303.367	102.693	313.15	302.99	293.96	108.68	85.33	114.07	BBA_10110	Yippee-like protein
gene2331	0.358173	-1.48127	17.2565	5.53931e-18	4.10186e-17	yes	down	236.307	83.41	206.29	253.34	249.29	76.17	84.62	89.44	BBA_02332	pyridoxamine 5'-phosphate oxidase
gene4633	0.358227	-1.48106	13.7162	1.92233e-14	1.10418e-13	yes	down	26.3533	8.68667	31.9	23.14	24.02	9.6	7.66	8.8	BBA_04634	amino acid permease
gene5444	0.358883	-1.47842	2.49101	0.00322843	0.00588858	yes	down	21.37	7.19	25.38	20.53	18.2	13.36	4.69	3.52	BBA_05445	Drug/metabolite transporter
gene2072	0.359119	-1.47747	32.8504	1.41136e-33	2.52374e-32	yes	down	12.2867	4.04333	12.86	11.27	12.73	4.07	3.79	4.27	BBA_02073	ABC multidrug transporter, putative
gene2301	0.359239	-1.47698	10.7701	1.69796e-11	7.68599e-11	yes	down	2037.19	685.557	2290.66	1817.52	2003.38	539.51	748.83	768.33	BBA_02302	autophagy-related protein 8
gene1326	0.360127	-1.47342	2.67766	0.00210059	0.00395306	yes	down	13.3367	3.63333	25.32	4.23	10.46	3.32	3.57	4.01	BBA_01327	hypothetical protein
gene7047	0.360427	-1.47222	13.065	8.6108e-14	4.71881e-13	yes	down	217.617	73.62	188.31	229.53	235.01	73.31	83.52	64.03	BBA_07048	hypothetical protein
gene171	0.360502	-1.47192	15.6689	2.14328e-16	1.40144e-15	yes	down	93.9133	31.03	117.75	78.51	85.48	32.63	28.42	32.04	BBA_00172	glycoside hydrolase family 38
gene8930	0.3609	-1.47033	10.7513	1.77307e-11	8.01116e-11	yes	down	68.9033	21.01	56.06	75.41	75.24	20.06	22.1	20.87	BBA_08931	hypothetical protein
gene927	0.361063	-1.46968	8.82212	1.50618e-09	5.66673e-09	yes	down	12.54	4.19	10.01	14.28	13.33	4.17	4.33	4.07	BBA_00928	mRNA cleavage and polyadenylation specificity factor complex subunit
gene1658	0.361866	-1.46647	29.255	5.55912e-30	8.39187e-29	yes	down	189.743	63.1667	204.68	162.75	201.8	62.29	65.26	61.95	BBA_01659	hypothetical protein
gene7118	0.362088	-1.46559	12.731	1.85761e-13	9.97868e-13	yes	down	42.0133	13.2533	35.03	43.97	47.04	14.88	13.21	11.67	BBA_07119	C6 zinc finger domain-containing protein
gene10266	0.362112	-1.46549	3.05153	0.000888113	0.00176935	yes	down	478.837	158.567	178.37	698.75	559.39	144.51	136.2	194.99	BBA_10267	amidohydrolase-like protein
gene656	0.362254	-1.46493	10.0188	9.57581e-11	4.055e-10	yes	down	42.1767	14.12	33.54	40.51	52.48	14.87	14.04	13.45	BBA_00657	purine-cytosine permease FCY21
gene4229	0.362268	-1.46487	3.33103	0.000466625	0.000962169	yes	down	19.9433	7.08333	10.88	28.26	20.69	7.95	6.72	6.58	BBA_04230	oxidoreductase family protein
gene159	0.362482	-1.46402	15.7295	1.86413e-16	1.22712e-15	yes	down	109.18	40.01	127.27	91.54	108.73	36.41	40.38	43.24	BBA_00160	hypothetical protein
gene6709	0.362485	-1.46401	3.61424	0.000243088	0.000516932	yes	down	6.7	2.27	5.09	8.07	6.94	3.29	1.93	1.59	BBA_06710	UV-endonuclease UvdE
gene246	0.363635	-1.45944	5.51893	3.02741e-06	8.20791e-06	yes	down	9.30667	3.12667	7.48	9.97	10.47	3.51	2.9	2.97	BBA_00247	hypothetical protein
gene1432	0.363695	-1.4592	12.0432	9.05373e-13	4.61028e-12	yes	down	71.44	25.14	71.36	66.01	76.95	28.71	26.92	19.79	BBA_01433	translation machinery-associated protein
gene5923	0.36388	-1.45846	3.74885	0.000178298	0.000386729	yes	down	56.64	19.4067	93.2	30.3	46.42	17.54	19.29	21.39	BBA_05924	centromere binding protein B
gene2675	0.364054	-1.45777	14.956	1.1065e-15	6.88974e-15	yes	down	77.2067	26.0633	66.57	81	84.05	29.76	25.56	22.87	BBA_02676	nucleosome remodeling factor CAF-I subunit
gene10187	0.364071	-1.45771	27.2205	6.01927e-28	8.16651e-27	yes	down	144.853	48.4067	167.85	136.81	129.9	49.49	49.96	45.77	BBA_10188	hypothetical protein
gene1127	0.364149	-1.4574	6.44951	3.55214e-07	1.06325e-06	yes	down	228.547	88.11	322.39	164.72	198.53	110.6	91	62.73	BBA_01128	yippee family protein
gene5078	0.36427	-1.45692	7.07386	8.43601e-08	2.681e-07	yes	down	29.1767	9.94	20.34	32.07	35.12	10.82	10.4	8.6	BBA_05079	microtubule associated protein
gene8591	0.364301	-1.4568	2.37506	0.00421635	0.0075401	yes	down	2.74667	0.83	1.12	3.49	3.63	0.83	0.79	0.87	BBA_08592	wd-repeat protein
gene6777	0.364551	-1.45581	9.56658	2.71281e-10	1.10157e-09	yes	down	15.5533	5.26	13.27	17.46	15.93	6.63	5	4.15	BBA_06778	TPR repeat protein
gene592	0.364751	-1.45501	16.4029	3.95446e-17	2.72604e-16	yes	down	136.053	45.9733	116.21	144.06	147.89	52.09	41.64	44.19	BBA_00593	hypothetical protein
gene5545	0.365025	-1.45393	8.35205	4.44577e-09	1.60238e-08	yes	down	31.66	10.7567	28.42	31.66	34.9	13.83	9.14	9.3	BBA_05546	phosphoadenosine phosphosulfate reductase
gene9810	0.365441	-1.45229	9.23075	5.87828e-10	2.30282e-09	yes	down	27.97	8.73	21.45	32.47	29.99	8.95	9.24	8	BBA_09811	reverse transcriptase, RNaseH
gene1550	0.365965	-1.45022	10.4136	3.85798e-11	1.68929e-10	yes	down	80.46	27.5033	87.9	70.76	82.72	29.56	22.82	30.13	BBA_01551	rhodopsin family protein
gene8582	0.36599	-1.45012	21.4604	3.46403e-22	3.33515e-21	yes	down	133.607	45.46	139.7	136.58	124.54	48.27	41.1	47.01	BBA_08583	guanylate kinase
gene2582	0.366212	-1.44925	12.2327	5.85202e-13	3.03041e-12	yes	down	49.31	18.6533	59.71	39.14	49.08	21.15	15.77	19.04	BBA_02583	initiator tRNA phosphoribosyl transferase
gene4214	0.366245	-1.44912	8.07615	8.39166e-09	2.94748e-08	yes	down	23.7533	8.06667	18.86	23.91	28.49	10.01	7.65	6.54	BBA_04215	WD domain-containing protein
gene8039	0.36663	-1.4476	3.62277	0.000238357	0.000507752	yes	down	96.5267	31.5967	160.59	69.44	59.55	33.53	26.74	34.52	BBA_08040	PRO41 protein
gene3265	0.366753	-1.44712	32.4831	3.28739e-33	5.7733e-32	yes	down	43.1133	14.8067	44.84	43.2	41.3	15.71	13.97	14.74	BBA_03266	Prp18 domain-containing protein
gene1299	0.366899	-1.44654	16.5931	2.55192e-17	1.78817e-16	yes	down	99.0233	33.6267	88.68	98.89	109.5	39.4	32.78	28.7	BBA_01300	CBS domain-containing protein
gene1212	0.366949	-1.44635	9.37326	4.23387e-10	1.68801e-09	yes	down	58.6067	19.9633	45.57	64.48	65.77	23.86	19.13	16.9	BBA_01213	condensin complex component cnd2
gene4576	0.367503	-1.44417	27.0044	9.89928e-28	1.32288e-26	yes	down	110.29	16.4833	114.97	101.34	114.56	13.12	14.44	21.89	BBA_04577	tetraspanin-like protein
gene6809	0.367674	-1.4435	31.9354	1.16032e-32	1.96032e-31	yes	down	84.26	29.0567	94.46	78.41	79.91	31.68	27.92	27.57	BBA_06810	major facilitator superfamily transporter
gene4504	0.367988	-1.44227	22.3935	4.0415e-23	4.14402e-22	yes	down	44.3633	14.0133	52.23	37.8	43.06	13.34	14.79	13.91	BBA_04505	oxidoreductase family protein
gene10173	0.368054	-1.44201	6.62254	2.38484e-07	7.26067e-07	yes	down	81.39	29.86	56.79	93.48	93.9	36.56	29.9	23.12	BBA_10174	argininosuccinate synthase
gene2403	0.368185	-1.4415	10.1513	7.05817e-11	3.02025e-10	yes	down	12.0033	4.14333	13.03	12.43	10.55	4.23	3.31	4.89	BBA_02404	Putative Zn(II)2Cys6 transcription factor
gene892	0.368285	-1.44111	9.25353	5.57789e-10	2.19481e-09	yes	down	63.47	19.44	45.88	62.37	82.16	21.37	20.06	16.89	BBA_00893	Amino acid/polyamine transporter I
gene4257	0.368402	-1.44065	7.69603	2.01357e-08	6.82021e-08	yes	down	13.6233	4.65	10.76	14.2	15.91	5.27	4.91	3.77	BBA_04258	DNA polymerase alpha/epsilon subunit B
gene633	0.368883	-1.43877	17.1334	7.35465e-18	5.40927e-17	yes	down	98.6933	33.8533	87.82	99.61	108.65	37.28	32.79	31.49	BBA_00634	DJ-1/PfpI protein
gene5486	0.369074	-1.43802	16.6231	2.38175e-17	1.68097e-16	yes	down	45.2467	15.44	50.61	41.97	43.16	16.81	16.26	13.25	BBA_05487	Sad1 interacting factor 1
gene4928	0.369299	-1.43714	9.79925	1.58762e-10	6.60855e-10	yes	down	22.3233	7.57333	19.6	18.68	28.69	7.65	7.96	7.11	BBA_04929	IQ calmodulin-binding domain-containing family protein
gene4548	0.369586	-1.43602	4.54252	2.86732e-05	6.90502e-05	yes	down	26.12	8.97333	21.39	28.08	28.89	6.83	10.12	9.97	BBA_04549	hypothetical protein
gene2824	0.369639	-1.43581	1.64955	0.0224105	0.0352839	yes	down	1.82667	0.613333	2.2	0.83	2.45	0.58	0.83	0.43	BBA_02825	proline transporter
gene2705	0.370357	-1.43301	26.0162	9.63468e-27	1.2052e-25	yes	down	61.8133	21.18	59.27	61.99	64.18	23.5	19.56	20.48	BBA_02706	triose-phosphate transporter
gene1346	0.370677	-1.43177	13.9102	1.2297e-14	7.14733e-14	yes	down	45.89	15.7	42.18	48.11	47.38	15.74	13.64	17.72	BBA_01347	calcineurin-like phosphoesterase
gene2207	0.371255	-1.42952	23.868	1.35526e-24	1.51337e-23	yes	down	19.5267	6.67667	20.83	18.51	19.24	7.01	6.4	6.62	BBA_02208	C2 domain-containing protein
gene6022	0.371469	-1.42869	2.95847	0.00110034	0.00216787	yes	down	2.39	1.27	2.2	2.7	2.27	1.77	0.9	1.14	BBA_06023	hypothetical protein
gene7322	0.371856	-1.42719	1.71963	0.0190706	0.030447	yes	down	1.01667	0.403333	0.86	0.87	1.32	0.48	0.25	0.48	BBA_07323	6-phosphogluconate dehydrogenase
gene6880	0.371915	-1.42696	7.6999	1.99574e-08	6.76451e-08	yes	down	19.3233	6.66333	15.03	20.74	22.2	7.82	6.91	5.26	BBA_06881	ATPase protein
gene6368	0.371924	-1.42692	7.68835	2.04952e-08	6.93477e-08	yes	down	53.5433	18.4733	44.98	59.25	56.4	17.32	22.54	15.56	BBA_06369	chromo domain-containing protein
gene9633	0.372025	-1.42653	25.8029	1.57443e-26	1.93481e-25	yes	down	45.89	15.2933	45.37	44.74	47.56	16.52	16.57	12.79	BBA_09634	short chain dehydrogenase
gene6113	0.372393	-1.4251	16.0784	8.34819e-17	5.65918e-16	yes	down	26.26	6.19	22.76	28.63	27.39	6.79	4.69	7.09	BBA_06114	hypothetical protein
gene9186	0.372433	-1.42495	10.9186	1.20613e-11	5.55477e-11	yes	down	55.7833	19.3267	59.59	57.51	50.25	22.12	15.67	20.19	BBA_09187	Dcp1-like decapping family protein
gene7935	0.372575	-1.4244	1.81694	0.0152426	0.0247967	yes	down	25.4233	8.84333	39.24	24.94	12.09	6.48	9.73	10.32	BBA_07936	hypothetical protein
gene3490	0.372728	-1.4238	5.63327	2.32665e-06	6.38948e-06	yes	down	14.89	5.55333	20.46	10.05	14.16	5.07	5.34	6.25	BBA_03491	tousled-like kinase
gene635	0.373127	-1.42226	12.9337	1.16497e-13	6.33803e-13	yes	down	345.56	114.597	356.05	304.98	375.65	130.41	125.94	87.44	BBA_00636	major facilitator superfamily transporter
gene5943	0.373987	-1.41894	3.66119	0.00021818	0.000467214	yes	down	219.187	78.3933	228.5	173.96	255.1	103.46	91.7	40.02	BBA_05944	hypothetical protein
gene9191	0.374037	-1.41875	23.2265	5.93625e-24	6.40932e-23	yes	down	191.427	66.0233	178.72	197.82	197.74	70.78	69.8	57.49	BBA_09192	hypothetical protein
gene2839	0.374142	-1.41834	15.245	5.68858e-16	3.60166e-15	yes	down	28.1767	10.2933	23.72	28.63	32.18	10.69	9.8	10.39	BBA_02840	histone acetyltransferase
gene4155	0.374183	-1.41818	6.79607	1.59931e-07	4.95861e-07	yes	down	35.1067	12.2033	25.35	40.64	39.33	14.02	12.27	10.32	BBA_04156	hypothetical protein
gene3420	0.374222	-1.41803	21.6376	2.30376e-22	2.25579e-21	yes	down	67.1567	23.0267	78.78	60.79	61.9	23.28	24.06	21.74	BBA_03421	glucose sorbosone dehydrogenase
gene9060	0.374403	-1.41733	33.1798	6.61054e-34	1.20642e-32	yes	down	118.74	40.1333	132.51	106.41	117.3	41.12	41.42	37.86	BBA_09061	hypothetical protein
gene3499	0.374925	-1.41533	9.67884	2.0949e-10	8.61384e-10	yes	down	44.9	15.0167	36.37	48.52	49.81	18.15	14.58	12.32	BBA_03500	MCM2/3/5 family protein
gene4948	0.375056	-1.41482	3.8756	0.000133167	0.000293652	yes	down	12.3333	5.19667	18.55	8.32	10.13	5.6	3.84	6.15	BBA_04949	DOC family protein
gene1970	0.376434	-1.40953	9.87651	1.32889e-10	5.5695e-10	yes	down	61.8633	16.85	49.69	69.8	66.1	18.76	17.58	14.21	BBA_01971	LPS glycosyltransferase, putative
gene1089	0.376605	-1.40888	23.263	5.45701e-24	5.89839e-23	yes	down	18.9267	6.56333	19.92	16.17	20.69	6.68	6.04	6.97	BBA_01090	peptidoglycan binding domain containing protein
gene9960	0.376802	-1.40812	51.9492	1.12405e-52	4.56241e-51	yes	down	2419.88	749.1	2553.25	2203.12	2503.27	791.26	784.77	671.27	BBA_09961	hypothetical protein
gene4757	0.376917	-1.40768	24.6395	2.2934e-25	2.6739e-24	yes	down	74.2267	25.78	85.12	68.18	69.38	27.04	25.35	24.95	BBA_04758	dienelactone hydrolase
gene7014	0.376969	-1.40748	14.0367	9.1906e-15	5.39307e-14	yes	down	374.243	141.62	350.07	378.72	393.94	179.04	117.91	127.91	BBA_07015	4-aminobutyrate transaminase GatA
gene4369	0.377035	-1.40723	6.32668	4.71326e-07	1.39417e-06	yes	down	31.26	10.9167	22.44	30.17	41.17	10.81	10.47	11.47	BBA_04370	Cytochrome P450 CYP584G1
gene10110	0.377192	-1.40663	71.4856	3.26854e-72	2.55783e-70	yes	down	171.07	38.3933	167.74	161.02	184.45	38.1	37.93	39.15	BBA_10111	nucleotide-sugar transporter, putative
gene3652	0.377196	-1.40661	5.75501	1.75788e-06	4.90602e-06	yes	down	40.5	9.65	24.05	27.24	70.21	10.16	8.31	10.48	BBA_03653	subtilisin-like protease Pr1B
gene898	0.377368	-1.40596	23.6409	2.28588e-24	2.52092e-23	yes	down	42.0467	14.6533	40.34	37.99	47.81	12.17	15.54	16.25	BBA_00899	MeaB protein
gene10133	0.37752	-1.40537	6.71957	1.90736e-07	5.85987e-07	yes	down	63.27	21.9933	87.51	49.49	52.81	25.23	22.04	18.71	BBA_10134	fatty acid hydroxylase superfamily protein
gene4788	0.377624	-1.40498	4.79077	1.61893e-05	4.02142e-05	yes	down	42.71	18.9733	35.4	46.87	45.86	29.02	17.6	10.3	BBA_04789	GrpB domain protein
gene2498	0.377791	-1.40434	22.3041	4.96441e-23	5.04801e-22	yes	down	45.03	15.6933	43.64	41.49	49.96	16.88	15.5	14.7	BBA_02499	tyrosine phosphatase
gene1911	0.378174	-1.40288	20.9735	1.06295e-21	9.93103e-21	yes	down	28.34	10.7667	26.42	28.68	29.92	12.17	10.33	9.8	BBA_01912	mitochondrial carrier protein
gene10263	0.3783	-1.4024	4.4795	3.31516e-05	7.90755e-05	yes	down	7.15667	2.49	5.95	7.41	8.11	2.23	3.35	1.89	BBA_10264	hypothetical protein
gene7646	0.378426	-1.40192	2.66137	0.00218087	0.00408997	yes	down	21.5233	7.64667	12.02	24.89	27.66	10.81	6.96	5.17	BBA_07647	hypothetical protein
gene2008	0.379113	-1.3993	16.5372	2.90276e-17	2.02242e-16	yes	down	109.413	39.6433	113.77	111.83	102.64	43.13	31.88	43.92	BBA_02009	LSM domain-containing protein
gene6687	0.379197	-1.39898	10.1646	6.84606e-11	2.93462e-10	yes	down	10.56	3.73333	9.64	10.07	11.97	4.74	3.25	3.21	BBA_06688	ATP dependent DNA ligase domain-containing protein
gene9676	0.379241	-1.39881	2.82473	0.00149716	0.00288861	yes	down	32.7067	11.48	29.81	37.35	30.96	9.64	6.81	17.99	BBA_09677	hypothetical protein
gene6061	0.379259	-1.39874	31.9965	1.00815e-32	1.70617e-31	yes	down	59.4533	21.29	59.45	55.33	63.58	22.08	21.64	20.15	BBA_06062	beta-glucosidase M
gene4239	0.379292	-1.39862	16.2611	5.48208e-17	3.7553e-16	yes	down	19.77	6.70333	20.11	17.91	21.29	7.25	5.73	7.13	BBA_04240	multicopper oxidase
gene7843	0.379308	-1.39856	11.2518	5.6007e-12	2.6634e-11	yes	down	71.0133	24.9533	81.34	72.59	59.11	24.37	24.34	26.15	BBA_07844	O-methyltransferase, family 3
gene8304	0.379443	-1.39805	11.7521	1.76977e-12	8.76993e-12	yes	down	26.2267	10.7467	21.78	26.54	30.36	12.41	10.86	8.97	BBA_08305	HEAT repeat containing protein
gene5792	0.379633	-1.39732	9.46753	3.40777e-10	1.37068e-09	yes	down	10.7	3.27667	8.78	12.88	10.44	4.26	2.11	3.46	BBA_05793	hypothetical protein
gene6457	0.379828	-1.39658	15.1011	7.9235e-16	4.97801e-15	yes	down	128.923	25.97	192.11	80.78	113.88	27.77	26.88	23.26	BBA_06458	POT family protein
gene2269	0.379962	-1.39607	8.40392	3.94531e-09	1.42778e-08	yes	down	784.847	276.803	604.66	870.8	879.08	324.44	286.62	219.35	BBA_02270	54S ribosomal protein L31
gene7215	0.379972	-1.39603	9.39771	4.00213e-10	1.60315e-09	yes	down	32.83	12.15	26.19	35.93	36.37	12.71	13.19	10.55	BBA_07216	hypothetical protein
gene1974	0.38033	-1.39468	7.66082	2.18362e-08	7.3605e-08	yes	down	6.06667	2.12667	6.47	6.41	5.32	2.21	1.65	2.52	BBA_01975	CwfJ domain protein
gene4728	0.380469	-1.39415	4.33334	4.64149e-05	0.000108412	yes	down	32.5333	11.53	19.3	39	39.3	13.78	11.12	9.69	BBA_04729	protein kinase, putative
gene6108	0.38081	-1.39286	11.0556	8.79807e-12	4.10997e-11	yes	down	17.8567	5.28667	16.93	17.83	18.81	6.31	5.07	4.48	BBA_06109	hypothetical protein
gene6362	0.380894	-1.39254	4.58864	2.57845e-05	6.24007e-05	yes	down	17.8733	6.31	18.76	21.07	13.79	5.59	5.61	7.73	BBA_06363	enoyl-CoA hydratase
gene2369	0.380957	-1.3923	8.51493	3.05545e-09	1.11565e-08	yes	down	41.8167	14.74	31.3	44.25	49.9	15.69	13.98	14.55	BBA_02370	serine/threonine-protein kinase DBF20
gene2150	0.381713	-1.38944	6.84375	1.43301e-07	4.4628e-07	yes	down	8.54667	3.00333	6.37	9.4	9.87	3.38	2.87	2.76	BBA_02151	hypothetical protein
gene2936	0.381719	-1.38942	29.2227	5.98781e-30	9.01119e-29	yes	down	151.317	53.1833	172.39	135.77	145.79	55.04	53.52	50.99	BBA_02937	GNAT family acetyltransferase, putative
gene946	0.381794	-1.38913	15.164	6.85548e-16	4.3209e-15	yes	down	115.653	41.3133	109.74	126.38	110.84	42.16	42.76	39.02	BBA_00947	hypothetical protein
gene4895	0.381833	-1.38899	12.4262	3.74835e-13	1.97131e-12	yes	down	20.6067	5.72	24.41	16.53	20.88	7.26	5.01	4.89	BBA_04896	MFS multidrug transporter
gene1494	0.381946	-1.38856	23.347	4.49754e-24	4.8667e-23	yes	down	19.0133	6.66333	21.89	17.26	17.89	6.71	6.44	6.84	BBA_01495	hypothetical protein
gene683	0.381954	-1.38853	16.6299	2.3446e-17	1.65834e-16	yes	down	90.0433	31.68	79.25	92.85	98.03	35.23	32.37	27.44	BBA_00684	Pfs, NACHT and WD domain protein
gene9914	0.382231	-1.38748	5.19413	6.3955e-06	1.66518e-05	yes	down	6.52	2.36667	5.08	5.61	8.87	2.62	2.04	2.44	BBA_09915	Ankyrin repeat protein
gene1445	0.382366	-1.38697	16.6077	2.46756e-17	1.73527e-16	yes	down	33.8733	11.97	31.16	33.78	36.68	11.96	11.21	12.74	BBA_01446	hypothetical protein
gene351	0.382489	-1.38651	7.30734	4.92783e-08	1.6068e-07	yes	down	121.99	43.4167	92.32	121.05	152.6	49.97	44.4	35.88	BBA_00352	proliferating cell nuclear antigen
gene93	0.382671	-1.38582	12.0314	9.30326e-13	4.73242e-12	yes	down	15.7967	4.53667	13.33	18.29	15.77	5.13	4.82	3.66	BBA_00094	major facilitator superfamily transporter
gene8171	0.382826	-1.38524	2.26966	0.00537448	0.0094522	yes	down	5.2	2.61	3.32	5.62	6.66	2.33	0.99	4.51	BBA_08172	hypothetical protein
gene1511	0.383181	-1.3839	8.17997	6.60739e-09	2.34094e-08	yes	down	22.29	7.95667	17.36	23.44	26.07	9.39	7.7	6.78	BBA_01512	Spc97/Spc98 family protein
gene3024	0.383952	-1.381	10.8589	1.38388e-11	6.33462e-11	yes	down	33.5633	11.93	37.45	29.99	33.25	14.93	10.02	10.84	BBA_03025	bZIP transcription factor
gene2270	0.384591	-1.3786	17.6051	2.48263e-18	1.87965e-17	yes	down	51.53	18.6	49.49	53.95	51.15	21.51	18.31	15.98	BBA_02271	nuclear cap-binding protein subunit 2
gene6177	0.384607	-1.37854	5.93343	1.16565e-06	3.30983e-06	yes	down	22.5	8.26667	33.23	17.01	17.26	8.73	8.57	7.5	BBA_06178	hypothetical protein
gene261	0.384784	-1.37788	8.84469	1.4299e-09	5.4005e-09	yes	down	25.5867	6.82667	25.54	28.07	23.15	6.57	7.48	6.43	BBA_00262	tRNA(His) guanylyltransferase
gene8656	0.384821	-1.37774	38.9928	1.01676e-39	2.41407e-38	yes	down	164.767	43.29	191.27	159.67	143.36	46.2	42.78	40.89	BBA_08657	short chain dehydrogenase
gene5534	0.385347	-1.37577	2.7448	0.00179971	0.00342239	yes	down	38.5633	13.8	41.3	34.26	40.13	9.42	12.62	19.36	BBA_05535	DASH complex subunit Dad3
gene8569	0.385726	-1.37435	9.48657	3.26157e-10	1.31457e-09	yes	down	29.7867	10.44	24.09	34.93	30.34	12.25	9.97	9.1	BBA_08570	replication factor C subunit 3
gene9354	0.385802	-1.37407	10.0313	9.30409e-11	3.94678e-10	yes	down	333.403	122.98	417.9	306.34	275.97	146.22	120.35	102.37	BBA_09355	glutathione-dependent formaldehyde dehydrogenase
gene4954	0.386348	-1.37203	21.1534	7.02441e-22	6.61335e-21	yes	down	639.457	217.92	661.94	638.16	618.27	265.21	196.53	192.02	BBA_04955	acetyl-CoA acetyltransferase
gene8625	0.386405	-1.37182	10.8306	1.47692e-11	6.74158e-11	yes	down	24.9233	8.92	23.14	26.37	25.26	10.92	7.69	8.15	BBA_08626	hypothetical protein
gene3448	0.386906	-1.36994	3.23553	0.000581392	0.0011831	yes	down	6.87	2.45667	6.95	6.5	7.16	3.18	2.98	1.21	BBA_03449	C6 zinc finger domain-containing protein
gene4271	0.387186	-1.3689	12.0117	9.73362e-13	4.94106e-12	yes	down	296.077	107.953	245.76	317.5	324.97	114.5	113.63	95.73	BBA_04272	single-strand binding protein family
gene2170	0.387261	-1.36862	1.49183	0.0322231	0.0493357	yes	down	16.92	6.16667	18.36	14	18.4	11.05	1.77	5.68	BBA_02171	Cdc25 family phosphatase Ibp1
gene3332	0.38744	-1.36796	8.37053	4.26064e-09	1.53848e-08	yes	down	184.73	66.3667	212.89	162.56	178.74	58.08	59.2	81.82	BBA_03333	low molecular weight phosphotyrosine phosphatase
gene9352	0.387746	-1.36682	11.291	5.1171e-12	2.44054e-11	yes	down	17.34	6.21	14.94	18.42	18.66	6.39	6.03	6.21	BBA_09353	Gcd10p family protein
gene7949	0.387817	-1.36655	6.24244	5.72209e-07	1.67535e-06	yes	down	23.5067	8.70667	18.69	30.4	21.43	11.48	7.35	7.29	BBA_07950	hypothetical protein
gene5662	0.388614	-1.36359	5.29181	5.10725e-06	1.34443e-05	yes	down	171.617	58.9067	257.83	127.56	129.46	67.73	57.09	51.9	BBA_05663	alanine racemase domain protein
gene3987	0.388712	-1.36323	6.50231	3.14549e-07	9.46746e-07	yes	down	48.8033	18.3233	45.54	56.5	44.37	16.73	16.91	21.33	BBA_03988	hypothetical protein
gene7858	0.388755	-1.36307	22.1056	7.84146e-23	7.87527e-22	yes	down	64.0567	22.6533	64.4	65.97	61.8	23.94	23.66	20.36	BBA_07859	hypothetical protein
gene2487	0.388993	-1.36218	6.50013	3.16135e-07	9.50934e-07	yes	down	25.1567	7.72333	20.62	26.96	27.89	9.96	7.35	5.86	BBA_02488	protamine P1
gene4423	0.389035	-1.36203	11.568	2.70368e-12	1.31973e-11	yes	down	15.4833	6.15	13.87	17.07	15.51	6.57	6.55	5.33	BBA_04424	hypothetical protein
gene9572	0.389071	-1.36189	19.213	6.12408e-20	5.1554e-19	yes	down	261.783	90.9867	274.16	210.93	300.26	93.55	90.05	89.36	BBA_09573	Cytochrome P450 CYP542B3
gene7060	0.389651	-1.35975	14.4185	3.81524e-15	2.29524e-14	yes	down	93.6333	29.8867	81.93	97.31	101.66	30.05	29.03	30.58	BBA_07061	RING finger protein
gene2878	0.389764	-1.35933	22.5262	2.97703e-23	3.08162e-22	yes	down	80.0933	29.4833	69.21	87.68	83.39	31.73	28.66	28.06	BBA_02879	KilA-N domain-containing protein
gene7644	0.389797	-1.3592	9.60115	2.50524e-10	1.02152e-09	yes	down	35.1767	12.7267	32.54	36.74	36.25	15.42	12.9	9.86	BBA_07645	exopolyphosphatase-like protein
gene1735	0.389933	-1.3587	13.9245	1.18979e-14	6.92356e-14	yes	down	25.2367	9.1	23.1	25.08	27.53	9.61	9.22	8.47	BBA_01736	hypothetical protein
gene10269	0.390372	-1.35708	5.09816	7.97698e-06	2.05777e-05	yes	down	34.8867	12.6267	27.66	31.26	45.74	15.78	13.1	9	BBA_10270	restless-like transposase
gene6855	0.390394	-1.357	4.5599	2.75485e-05	6.65218e-05	yes	down	1901.94	479.14	3343.48	1228.93	1133.41	442.56	445.32	549.54	BBA_06856	peptidase inhibitor I9
gene4827	0.391027	-1.35466	6.86279	1.37156e-07	4.27551e-07	yes	down	53.2167	13.5033	42.16	56.97	60.52	15.54	13.87	11.1	BBA_04828	vacuolar basic amino acid transporter 1
gene3872	0.391455	-1.35308	3.90185	0.000125356	0.000277743	yes	down	9.50333	3.5	7.63	9.61	11.27	2.62	3.03	4.85	BBA_03873	calcium/proton exchanger
gene8875	0.391789	-1.35185	15.9576	1.10255e-16	7.39216e-16	yes	down	67.1867	19.4367	61.15	66.5	73.91	22.68	19.53	16.1	BBA_08876	siroheme synthase
gene8671	0.39198	-1.35115	15.7802	1.65878e-16	1.09637e-15	yes	down	48.57	14.14	47.94	51.27	46.5	15.55	11.82	15.05	BBA_08672	beta-tubulin 1
gene144	0.392179	-1.35042	11.0347	9.23145e-12	4.3001e-11	yes	down	95.26	34.7367	88.67	95.35	101.76	30.78	39.32	34.11	BBA_00145	prenylated Rab acceptor 1
gene7078	0.392675	-1.34859	20.7325	1.85119e-21	1.70833e-20	yes	down	41.07	15.8	42.61	41.32	39.28	18.53	15.45	13.42	BBA_07079	hypothetical protein
gene4499	0.392917	-1.3477	8.90067	1.25699e-09	4.76583e-09	yes	down	19.6567	6.18333	14.78	23.22	20.97	6.32	6.37	5.86	BBA_04500	Glycoside hydrolase, family 31
gene1520	0.394003	-1.34372	7.90424	1.24669e-08	4.31229e-08	yes	down	42.5633	15.4533	49.93	38.5	39.26	16.92	11.63	17.81	BBA_01521	aldose 1-epimerase
gene7777	0.394085	-1.34342	7.43767	3.65034e-08	1.20552e-07	yes	down	9.71	3.49667	7.93	10.79	10.41	4.13	3.11	3.25	BBA_07778	oxidoreductase, 2OG-Fe(II) oxygenase family protein
gene4976	0.394156	-1.34316	4.65659	2.20501e-05	5.3789e-05	yes	down	11.0767	4.11	8.38	10.44	14.41	5.23	3.93	3.17	BBA_04977	Hst3 protein
gene8898	0.394337	-1.3425	46.4998	3.16349e-47	1.03843e-45	yes	down	201.063	72.93	212.49	198.27	192.43	73.71	70.39	74.69	BBA_08899	spindle assembly checkpoint kinase
gene7908	0.394757	-1.34096	4.31322	4.86164e-05	0.000113149	yes	down	27.3033	10.0133	19.46	29.79	32.66	11	7.77	11.27	BBA_07909	bromodomain associated domain-containing protein
gene7785	0.394892	-1.34047	3.39223	0.000405297	0.000840317	yes	down	27.8267	10.1667	17.57	22.05	43.86	12.69	9.26	8.55	BBA_07786	calcium-translocating P-type ATPase
gene5072	0.394898	-1.34045	7.2683	5.39137e-08	1.7521e-07	yes	down	17.8	6.53333	14.96	19.97	18.47	8.11	5.89	5.6	BBA_05073	BING4CT domain-containing protein
gene2797	0.395051	-1.33989	17.6039	2.48945e-18	1.88336e-17	yes	down	33.9233	11.5033	32.34	36.48	32.95	13.07	10.9	10.54	BBA_02798	hypothetical protein
gene7474	0.395174	-1.33944	5.3702	4.26385e-06	1.1337e-05	yes	down	31.9833	2.06333	28.16	31.42	36.37	1.33	2.72	2.14	BBA_07475	hypothetical protein
gene3359	0.395314	-1.33893	8.64845	2.24673e-09	8.31537e-09	yes	down	1040.82	234.96	983.74	1140.25	998.48	143.34	223.61	337.93	BBA_03360	DDHD domain-containing protein
gene9995	0.395477	-1.33833	8.47267	3.36767e-09	1.22554e-08	yes	down	6.01667	2.20333	5.15	6.51	6.39	2.58	2.14	1.89	BBA_09996	FAD binding domain protein
gene4756	0.396076	-1.33615	6.90843	1.23471e-07	3.86247e-07	yes	down	62.7733	23.08	47.95	66.05	74.32	27.46	23.53	18.25	BBA_04757	replication factor-a protein 1
gene6342	0.396613	-1.3342	11.409	3.89898e-12	1.87604e-11	yes	down	22.66	11.0733	19.81	25.8	22.37	11.45	12.12	9.65	BBA_06343	alpha-L-rhamnosidase C
gene3704	0.396665	-1.33401	2.15342	0.00702393	0.0121157	yes	down	9.07667	3.37667	6.52	12.76	7.95	4.38	2.2	3.55	BBA_03705	Trypsin-related protease
gene7131	0.396694	-1.3339	12.4746	3.35253e-13	1.76885e-12	yes	down	37.93	13.9733	35.68	40.65	37.46	14.72	13.89	13.31	BBA_07132	DASH complex subunit Spc34
gene6552	0.397421	-1.33126	66.657	2.20287e-67	1.44621e-65	yes	down	250.673	72.6167	235.68	254.71	261.63	78.91	67.16	71.78	BBA_06553	protein phosphatase methylesterase 1
gene5376	0.397716	-1.33019	7.08321	8.25633e-08	2.62731e-07	yes	down	73.5633	27.23	69.6	91.27	59.82	29.8	23.32	28.57	BBA_05377	phytanoyl-CoA dioxygenase
gene7205	0.397758	-1.33004	15.2141	6.10825e-16	3.86237e-15	yes	down	107.05	48.89	94.27	113.27	113.61	52.48	49.71	44.48	BBA_07206	hypothetical protein
gene1849	0.397966	-1.32928	10.6028	2.49585e-11	1.11076e-10	yes	down	48.51	17.79	53.28	38.82	53.43	19.93	18.73	14.71	BBA_01850	hypothetical protein
gene7907	0.398555	-1.32715	14.543	2.86449e-15	1.73716e-14	yes	down	103.573	19.9833	136.7	84.51	89.51	19.4	18.81	21.74	BBA_07908	dipeptidyl peptidase
gene3548	0.398913	-1.32586	19.5292	2.95654e-20	2.53692e-19	yes	down	18.3667	7.53667	18.04	18.12	18.94	8.63	6.81	7.17	BBA_03549	hypothetical protein
gene9607	0.398916	-1.32584	19.3834	4.13576e-20	3.52097e-19	yes	down	30.65	11.23	30.66	30.34	30.95	10.74	10.29	12.66	BBA_09608	hypothetical protein
gene1523	0.399157	-1.32497	8.00513	9.88266e-09	3.45258e-08	yes	down	108.383	39.6767	144.72	88.93	91.5	38.8	38.21	42.02	BBA_01524	tubulin binding cofactor C
gene9383	0.399632	-1.32326	3.79617	0.000159893	0.000348969	yes	down	28.6067	10.67	18.9	33.65	33.27	13.85	7.56	10.6	BBA_09384	DUF1338 domain protein
gene7877	0.39969	-1.32305	1.91272	0.0122259	0.0202289	yes	down	1.73667	0.636667	2.3	1.82	1.09	0.71	0.47	0.73	BBA_07878	multicopper oxidase
gene7651	0.399889	-1.32233	1.76316	0.0172519	0.0278157	yes	down	2.39667	0.846667	2.52	2.07	2.6	0.3	0.88	1.36	BBA_07652	hypothetical protein
gene9741	0.400044	-1.32177	15.8719	1.34299e-16	8.94901e-16	yes	down	28.4667	10.5	31.23	24.95	29.22	11.91	9.67	9.92	BBA_09742	hypothetical protein
gene5879	0.400377	-1.32057	2.75879	0.00174265	0.00332099	yes	down	10.3033	3.82333	12.76	9.48	8.67	3.6	2.9	4.97	BBA_05880	chitosanase-like protein
gene2796	0.4004	-1.32049	6.4791	3.31818e-07	9.95657e-07	yes	down	15.2433	5.96	12.35	15.51	17.87	7.23	6.02	4.63	BBA_02797	Serine family amino acid catabolism-related protein, putative
gene7886	0.400673	-1.3195	8.71294	1.9367e-09	7.20881e-09	yes	down	35.4233	13.15	28.14	37.32	40.81	15.47	12.51	11.47	BBA_07887	MCM2/3/5 family protein
gene8619	0.400769	-1.31916	20.1198	7.58848e-21	6.72987e-20	yes	down	166.417	61.6633	154.98	160.12	184.15	70.68	56.42	57.89	BBA_08620	drug resistance protein
gene7832	0.401005	-1.31831	16.0187	9.57781e-17	6.47031e-16	yes	down	26.9067	9.96667	23.84	29.31	27.57	10.87	10.04	8.99	BBA_07833	RNA polymerase III transcription factor subunit, putative
gene3505	0.40116	-1.31775	3.32774	0.000470178	0.00096827	yes	down	57.4733	21.02	93.75	39	39.67	20.57	18.86	23.63	BBA_03506	Pyridoxal phosphate-dependent transferase
gene9677	0.40143	-1.31678	9.9699	1.07178e-10	4.52877e-10	yes	down	473.01	161.173	406.07	494.35	518.61	183.3	171.34	128.88	BBA_09678	transposase-like protein
gene1263	0.40229	-1.31369	5.60588	2.4781e-06	6.77307e-06	yes	down	24.4467	9.14	17.77	27.2	28.37	11.19	9.23	7	BBA_01264	microtubule associated protein
gene6925	0.402318	-1.31359	19.6772	2.10283e-20	1.82357e-19	yes	down	85.3267	26.81	82.64	87.38	85.96	29.27	24.35	26.81	BBA_06926	thioesterase superfamily protein
gene7616	0.402511	-1.3129	10.661	2.18274e-11	9.74956e-11	yes	down	126.29	46.7667	159.28	100.83	118.76	47.73	44.48	48.09	BBA_07617	palmitoyl protein thioesterase
gene10292	0.402734	-1.3121	31.4907	3.23045e-32	5.31991e-31	yes	down	61.4367	21.4933	56.27	61.29	66.75	22.01	22.55	19.92	BBA_10293	DUF1716 domain protein
gene8510	0.402881	-1.31157	4.45086	3.54108e-05	8.41156e-05	yes	down	21.53	7.95667	30.77	15.84	17.98	8.35	7.19	8.33	BBA_08511	short-chain dehydrogenase/reductase 2
gene10275	0.403263	-1.31021	6.91451	1.21755e-07	3.81488e-07	yes	down	12.24	4.33	11.23	13.76	11.73	4.01	4.32	4.66	BBA_10276	hypothetical protein
gene2723	0.403486	-1.30941	11.0758	8.39837e-12	3.93264e-11	yes	down	14.1167	5.25333	14.64	14.28	13.43	5.31	4.79	5.66	BBA_02724	molybdopterin cofactor sulfurase
gene3459	0.40366	-1.30879	5.22064	6.01677e-06	1.57117e-05	yes	down	76.5867	28.0833	105.22	72.96	51.58	33.2	27.43	23.62	BBA_03460	phosphatidylinositol transfer protein CSR1
gene9576	0.403666	-1.30877	10.5102	3.08873e-11	1.3616e-10	yes	down	49.1767	18.4033	39.81	54.81	52.91	18.51	17.48	19.22	BBA_09577	hypothetical protein
gene731	0.40492	-1.30429	2.16967	0.00676594	0.0116934	yes	down	16.8333	5.91667	24.05	11.92	14.53	2.89	7.71	7.15	BBA_00732	apoptosis-inducing factor, putative
gene2623	0.405	-1.30401	24.9124	1.22355e-25	1.44376e-24	yes	down	31.6833	11.7933	32.86	29.61	32.58	11.79	12.76	10.83	BBA_02624	lipase-like protein
gene9149	0.405054	-1.30381	21.3652	4.31311e-22	4.11618e-21	yes	down	43.55	16.2533	41.86	43.24	45.55	15.89	17.21	15.66	BBA_09150	nuclear distribution protein nudE
gene5847	0.406709	-1.29793	51.2139	6.11031e-52	2.41988e-50	yes	down	371.847	139.73	369.99	367.32	378.23	148.91	132.12	138.16	BBA_05848	covalently-linked cell wall protein
gene3009	0.407137	-1.29641	38.5616	2.7438e-39	6.33015e-38	yes	down	50.7667	15.0133	51.17	47.73	53.4	16.87	14.07	14.1	BBA_03010	hypothetical protein
gene7472	0.407722	-1.29434	8.87276	1.34043e-09	5.07435e-09	yes	down	119.623	45.3067	158.97	108.79	91.11	48.83	39.97	47.12	BBA_07473	hypothetical protein
gene7161	0.407929	-1.29361	8.16645	6.81626e-09	2.41407e-08	yes	down	33.0833	12.53	28.95	34	36.3	14.17	13.31	10.11	BBA_07162	rRNA processing protein
gene5427	0.408337	-1.29217	9.15118	7.06019e-10	2.75041e-09	yes	down	38.69	14.5167	30.31	41.29	44.47	15.54	14.19	13.82	BBA_05428	start control protein cdc10
gene10329	0.408372	-1.29204	47.3082	4.91805e-48	1.66465e-46	yes	down	480.8	181.213	466.67	465.84	509.89	196.11	174.67	172.86	BBA_10330	septation protein SUN4
gene7895	0.408602	-1.29123	33.1672	6.80426e-34	1.23716e-32	yes	down	96.9033	41.6233	82.71	104.15	103.85	46.76	38.5	39.61	BBA_07896	putative MCD1/ SCC1/Rad21 protein
gene7433	0.409677	-1.28744	8.46802	3.40392e-09	1.23781e-08	yes	down	27.16	10.2267	34.67	22.76	24.05	10.89	10.18	9.61	BBA_07434	major facilitator superfamily transporter
gene1853	0.410125	-1.28586	8.94386	1.138e-09	4.33656e-09	yes	down	31.42	11.8033	35.98	28.18	30.1	13.28	13.28	8.85	BBA_01854	dTDP-D-glucose 4,6-dehydratase
gene1811	0.41028	-1.28532	17.2376	5.78654e-18	4.28169e-17	yes	down	203.17	85.0767	184.2	198.36	226.95	83.65	89.49	82.09	BBA_01812	HD domain-containing protein
gene1285	0.41029	-1.28528	22.8213	1.50917e-23	1.59252e-22	yes	down	42.1767	16.11	39.93	43.56	43.04	17.23	14.08	17.02	BBA_01286	tat pathway signal sequence
gene1487	0.410627	-1.2841	5.02883	9.35774e-06	2.39564e-05	yes	down	24.7567	9.43333	17.61	24.81	31.85	11.86	8.65	7.79	BBA_01488	condensin complex component SMC2
gene1582	0.410972	-1.28289	12.1135	7.70018e-13	3.94775e-12	yes	down	26.8633	10.1133	31.2	23.53	25.86	9.24	10.2	10.9	BBA_01583	metalloregulatory protein
gene9917	0.411085	-1.28249	20.521	3.01267e-21	2.74394e-20	yes	down	139.93	45.2467	127.83	139.17	152.79	47.67	43.95	44.12	BBA_09918	protein kinase domain-containing protein
gene7105	0.4113	-1.28174	4.15631	6.9773e-05	0.000159953	yes	down	135.663	52.1467	84.36	173.48	149.15	63.92	46.87	45.65	BBA_07106	CoA-transferase family III
gene9234	0.411342	-1.28159	6.48866	3.24595e-07	9.74881e-07	yes	down	176.047	47.75	119.41	176.32	232.41	49.89	44.26	49.1	BBA_09235	putative dual specificity protein kinase pom1
gene10053	0.411416	-1.28133	12.2703	5.36712e-13	2.78965e-12	yes	down	57.4833	24.2333	46.33	57.57	68.55	26.79	23.34	22.57	BBA_10054	amidohydrolase AmhX
gene3300	0.411902	-1.27963	9.50206	3.14732e-10	1.27009e-09	yes	down	13.3667	5.54333	13.04	13.08	13.98	5.27	5.18	6.18	BBA_03301	homocitrate synthase
gene9189	0.411944	-1.27948	13.4589	3.47606e-14	1.95082e-13	yes	down	95.7767	36.57	88.44	94.65	104.24	44.09	33.8	31.82	BBA_09190	vegetative cell wall protein gp1
gene9563	0.412074	-1.27902	2.83476	0.00146299	0.00282713	yes	down	31.53	12.3633	28.09	32.74	33.76	7.87	9.15	20.07	BBA_09564	reverse transcriptase
gene6629	0.412099	-1.27894	18.9846	1.036e-19	8.59558e-19	yes	down	141.537	65.73	151.81	146.25	126.55	65.14	66.93	65.12	BBA_06630	Apc13 domain protein
gene4425	0.412399	-1.27789	16.8563	1.39228e-17	1.00437e-16	yes	down	138.333	49.1167	121.19	145.08	148.73	48.54	48.37	50.44	BBA_04426	HMG box protein
gene2659	0.41246	-1.27767	2.61227	0.00244193	0.00454729	yes	down	33.2633	12.9833	25.28	44.35	30.16	18.87	11.95	8.13	BBA_02660	rRNA-processing protein FCF1
gene1892	0.412624	-1.2771	15.0945	8.04395e-16	5.05044e-15	yes	down	8.47	3.82	8.4	8.49	8.52	3.97	3.57	3.92	BBA_01893	hypothetical protein
gene2268	0.412711	-1.2768	7.28125	5.23293e-08	1.70345e-07	yes	down	78.9133	30.3733	78.5	78.21	80.03	38.23	31.14	21.75	BBA_02269	trafficking protein particle complex subunit 2
gene810	0.413035	-1.27566	6.53975	2.88567e-07	8.70954e-07	yes	down	8.60667	3	9.95	7.6	8.27	3.59	3.42	1.99	BBA_00811	hypothetical protein
gene660	0.413238	-1.27496	5.81779	1.52128e-06	4.27496e-06	yes	down	51.1033	19.5867	35.41	56.28	61.62	22.5	18.97	17.29	BBA_00661	condensin component
gene3750	0.413373	-1.27448	22.2298	5.89114e-23	5.96554e-22	yes	down	73.19	23.0767	70.69	81.42	67.46	22.2	21.99	25.04	BBA_03751	adenosine deaminase
gene6894	0.413438	-1.27426	19.2359	5.80937e-20	4.90313e-19	yes	down	180.93	69.88	190.01	165.7	187.08	73.39	64.25	72	BBA_06895	mitochondrial fission 1 protein
gene1010	0.413485	-1.27409	5.75081	1.77498e-06	4.9495e-06	yes	down	75.9533	30.6233	57.24	87.98	82.64	33.47	26.67	31.73	BBA_01011	EF-hand calcium-binding domain protein
gene855	0.414046	-1.27214	3.46318	0.000344208	0.000719607	yes	down	6.3	2.39	9.06	4.94	4.9	2.71	2.06	2.4	BBA_00856	hypothetical protein
gene9261	0.414105	-1.27193	6.54455	2.85398e-07	8.6192e-07	yes	down	26.57	10.25	26.34	28.54	24.83	12.61	9.95	8.19	BBA_09262	plant Basic Secretory protein
gene1757	0.414499	-1.27056	3.95024	0.00011214	0.000250229	yes	down	13.8733	5.34333	10.1	15.24	16.28	6.75	5.82	3.46	BBA_01758	Spc7 kinetochore protein
gene10005	0.414901	-1.26916	1.8796	0.0131946	0.021696	yes	down	3.23333	1.24333	4.25	2.82	2.63	1.23	1.72	0.78	BBA_10006	reverse transcriptase
gene2504	0.415349	-1.2676	13.9513	1.11863e-14	6.53281e-14	yes	down	55.74	23.1233	46.95	58.66	61.61	24.33	23.77	21.27	BBA_02505	homeobox domain-containing protein
gene984	0.415359	-1.26757	34.9611	1.09377e-35	2.19248e-34	yes	down	154.323	43.0867	148.07	159.1	155.8	48.23	43.73	37.3	BBA_00985	MFS transporter
gene2965	0.41547	-1.26718	1.96725	0.0107833	0.017985	yes	down	7.72333	3.01333	8.13	9.08	5.96	4.11	3.26	1.67	BBA_02966	hypothetical protein
gene10169	0.415755	-1.26619	9.54271	2.86606e-10	1.15994e-09	yes	down	64.6467	18.7367	57.42	58.72	77.8	22.04	17.42	16.75	BBA_10170	RNA interference and silencing protein (Qde2)
gene8437	0.415793	-1.26606	2.64922	0.00224276	0.00419639	yes	down	9.9	4.25667	8.72	11.74	9.24	2.44	4.99	5.34	BBA_08438	trypsin-like protein
gene2486	0.416314	-1.26426	4.69613	2.01312e-05	4.93171e-05	yes	down	18.5	7.13	12.07	19.23	24.2	8.01	6.93	6.45	BBA_02487	WD repeat domain-containing protein
gene2238	0.416577	-1.26335	3.20073	0.000629898	0.00127676	yes	down	1.17	0.573333	1.31	1.02	1.18	0.67	0.57	0.48	BBA_02239	eukaryotic aspartyl protease
gene7795	0.417236	-1.26106	1.76116	0.0173317	0.0279259	yes	down	3.62667	1.39667	2.94	2.74	5.2	1.34	1.86	0.99	BBA_07796	lipase-like protein
gene2088	0.417452	-1.26032	16.1324	7.37266e-17	5.00829e-16	yes	down	60.2633	23.2833	55.47	59.08	66.24	25.47	22.03	22.35	BBA_02089	protein arginine N-methyltransferase
gene492	0.417506	-1.26013	42.2642	5.44234e-43	1.49963e-41	yes	down	691.353	274.837	753.75	637.02	683.29	287.72	262.4	274.39	BBA_00493	profilin-like protein
gene2285	0.418457	-1.25685	16.8844	1.30487e-17	9.42703e-17	yes	down	17.6	6.86667	19.36	14.52	18.92	7.64	6.4	6.56	BBA_02286	protein tyrosine phosphatase (Pyp1), putative
gene1958	0.418642	-1.25621	15.8413	1.44126e-16	9.57773e-16	yes	down	29.7567	12.0133	29.81	30.96	28.5	12.82	11.08	12.14	BBA_01959	RNA recognition domain-containing protein
gene9942	0.418751	-1.25583	8.73262	1.85088e-09	6.90514e-09	yes	down	744.003	479.397	600.41	830.33	801.27	496.14	480.55	461.5	BBA_09943	2-oxoacid dehydrogenase acyltransferase
gene5089	0.419011	-1.25494	5.81822	1.51976e-06	4.27316e-06	yes	down	74.4033	28.84	76.6	60.23	86.38	38.4	27.82	20.3	BBA_05090	F-box domain-containing protein
gene1088	0.419029	-1.25488	4.36401	4.32502e-05	0.000101505	yes	down	23.8467	9.09333	31.16	18.97	21.41	6.81	9.64	10.83	BBA_01089	guanine deaminase
gene4333	0.419183	-1.25435	1.69412	0.0202246	0.0321164	yes	down	546.003	206.6	1100.23	232.62	305.16	189.31	182.28	248.21	BBA_04334	hypothetical protein
gene9324	0.419253	-1.25411	5.98285	1.04028e-06	2.96331e-06	yes	down	12.1567	4.87667	15.18	11.93	9.36	5.83	5.11	3.69	BBA_09325	choline transport protein
gene8543	0.419392	-1.25363	8.28933	5.13659e-09	1.83984e-08	yes	down	23.9033	9.59	21.32	27.34	23.05	9.98	10.12	8.67	BBA_08544	putative dCMP deaminase
gene9634	0.419524	-1.25318	4.51737	3.03827e-05	7.30051e-05	yes	down	227.423	88.85	150.36	303.6	228.31	92.47	80.26	93.82	BBA_09635	acyl-CoA dehydrogenase domain-containing protein
gene4657	0.41962	-1.25284	16.9451	1.13476e-17	8.21633e-17	yes	down	367.13	141.56	394.9	337.54	368.95	127.72	140.34	156.62	BBA_04658	methyltransferase-like protein
gene6324	0.419641	-1.25277	12.88	1.31814e-13	7.15145e-13	yes	down	109.543	39.98	130.36	96.89	101.38	40.25	37.85	41.84	BBA_06325	HORMA domain-containing protein
gene9003	0.419653	-1.25273	6.98045	1.04604e-07	3.29437e-07	yes	down	16.51	5.89667	13.58	15.52	20.43	7.21	6.15	4.33	BBA_09004	Putative C2H2 finger domain transcription factor
gene7961	0.419687	-1.25261	2.67825	0.00209774	0.0039492	yes	down	28.4033	11.1467	15.66	31.36	38.19	15.08	10.55	7.81	BBA_07962	dual specificity phosphatase
gene9839	0.419762	-1.25236	23.6543	2.21649e-24	2.44715e-23	yes	down	92.4667	35.8933	89.78	87.33	100.29	37.85	34.36	35.47	BBA_09840	hypothetical protein
gene4828	0.419859	-1.25202	11.5891	2.57584e-12	1.26111e-11	yes	down	63.84	21.6333	48.75	75.02	67.75	21.88	22.36	20.66	BBA_04829	major facilitator superfamily transporter
gene10208	0.42003	-1.25144	12.1703	6.75563e-13	3.46713e-12	yes	down	205.32	79.9967	244.75	193.23	177.98	80.48	76.72	82.79	BBA_10209	ran-interacting Mog1 protein
gene8105	0.42025	-1.25068	5.66609	2.15732e-06	5.95119e-06	yes	down	23.1133	9.01333	16.81	24.58	27.95	10.99	8.33	7.72	BBA_08106	DNA polymerase
gene8331	0.420453	-1.24998	8.35891	4.37609e-09	1.57848e-08	yes	down	313.51	122.607	404.82	277.35	258.36	128.43	118.04	121.35	BBA_08332	ARD/ARD' family protein
gene7431	0.420598	-1.24949	41.0419	9.08019e-42	2.33907e-40	yes	down	163.933	60.3267	179.5	159.9	152.4	62.51	59.04	59.43	BBA_07432	WW-domain ligand protein
gene2211	0.420711	-1.2491	10.6438	2.27077e-11	1.01197e-10	yes	down	114.993	44.6933	121.23	124.44	99.31	43.37	40.4	50.31	BBA_02212	glutathione S-transferase
gene7141	0.421255	-1.24724	5.37144	4.25164e-06	1.13107e-05	yes	down	7.55333	2.96333	6.61	8.25	7.8	3.86	2.6	2.43	BBA_07142	hypothetical protein
gene3963	0.421336	-1.24696	2.23236	0.00585653	0.0102356	yes	down	45.3633	17.8833	18.52	64.12	53.45	20.85	16.41	16.39	BBA_03964	Glycoside hydrolase, catalytic core
gene6309	0.421859	-1.24517	3.30057	0.000500529	0.00102688	yes	down	117.333	51.8533	73.21	172.4	106.39	58.81	51.11	45.64	BBA_06310	methylcitrate synthase precursor
gene937	0.421992	-1.24471	12.9101	1.22992e-13	6.68395e-13	yes	down	165.543	51.88	241.65	133.05	121.93	54.96	37.25	63.43	BBA_00938	cytidine deaminase
gene1319	0.422066	-1.24446	7.17442	6.69232e-08	2.15485e-07	yes	down	46.0433	18.0867	43.8	42.73	51.6	22.95	17.22	14.09	BBA_01320	hypothetical protein
gene8045	0.422275	-1.24374	11.3052	4.95185e-12	2.3657e-11	yes	down	29.18	12.0267	34.63	25.97	26.94	15.18	11.05	9.85	BBA_08046	hypothetical protein
gene2817	0.422558	-1.24278	14.3978	4.00099e-15	2.40404e-14	yes	down	19.9233	6.23	18.48	18.21	23.08	5.34	6.17	7.18	BBA_02818	hypothetical protein
gene1336	0.423495	-1.23958	5.66946	2.14061e-06	5.90675e-06	yes	down	36.84	14.4167	28.31	38.76	43.45	15.51	15.24	12.5	BBA_01337	hypothetical protein
gene3485	0.423637	-1.2391	5.52275	3.0009e-06	8.1428e-06	yes	down	63.9667	25.4033	67.57	60.57	63.76	24.31	22.65	29.25	BBA_03486	hypothetical protein
gene1894	0.423746	-1.23873	22.1865	6.50854e-23	6.57033e-22	yes	down	93.3133	19.32	95.39	98.67	85.88	21	19.47	17.49	BBA_01895	pre-mRNA-splicing factor CWC21
gene2400	0.423956	-1.23801	14.995	1.01154e-15	6.31053e-15	yes	down	56	9.42	47.46	57.07	63.47	9.37	10.09	8.8	BBA_02401	integral membrane protein PTH11
gene10207	0.423994	-1.23788	6.92034	1.20133e-07	3.76648e-07	yes	down	59.7333	23.52	47.69	66.13	65.38	28.01	23.69	18.86	BBA_10208	30 kDa heat shock protein
gene3943	0.424446	-1.23635	5.27675	5.28755e-06	1.38816e-05	yes	down	18.7433	7.37333	21.08	18.06	17.09	9.16	7.83	5.13	BBA_03944	hypothetical protein
gene5127	0.424484	-1.23622	10.2135	6.11615e-11	2.63213e-10	yes	down	401.527	156.433	506.64	349.69	348.25	156.05	144.66	168.59	BBA_05128	acyl CoA binding protein
gene6451	0.424485	-1.23621	3.21067	0.00061565	0.0012497	yes	down	17.4467	5.53	22.54	13.82	15.98	5.17	5.61	5.81	BBA_06452	hypothetical protein
gene4658	0.424605	-1.23581	16.8057	1.56431e-17	1.12185e-16	yes	down	383.837	151.133	419.54	362.68	369.29	138.16	147.51	167.73	BBA_04659	monooxygenase-like protein
gene5542	0.424726	-1.2354	8.98206	1.04216e-09	3.98531e-09	yes	down	21.8333	8.57	22.55	18.71	24.24	9.52	7.81	8.38	BBA_05543	U2 snRNP component IST3
gene1924	0.424732	-1.23537	2.10671	0.00782152	0.0133923	yes	down	3.08333	1.33667	4.75	2.02	2.48	1.21	1.51	1.29	BBA_01925	putative C2H2 zinc finger protein
gene2272	0.424971	-1.23456	5.13992	7.24564e-06	1.87519e-05	yes	down	7.25	2.85	7.79	7.56	6.4	3.64	2.73	2.18	BBA_02273	EBDP2-like protein
gene8590	0.425123	-1.23405	7.36038	4.36129e-08	1.43114e-07	yes	down	71.89	18.24	47.25	74.57	93.85	18.15	17.13	19.44	BBA_08591	hexose transporter
gene3326	0.425266	-1.23356	15.0207	9.53451e-16	5.95953e-15	yes	down	156.297	62.0633	175.87	157.34	135.68	65.46	57.02	63.71	BBA_03327	YCII-related domain protein
gene8524	0.425765	-1.23187	11.2831	5.21124e-12	2.48302e-11	yes	down	15.1967	5.98667	14.6	15.88	15.11	7.19	5.71	5.06	BBA_08525	serine protein kinase
gene8472	0.425789	-1.23179	2.12154	0.00755889	0.0129754	yes	down	13.1833	4.77333	21.6	9.1	8.85	4.83	4.35	5.14	BBA_08473	siderophore iron transporter mirA
gene2733	0.425971	-1.23117	1.85878	0.0138426	0.0227043	yes	down	1725.53	653.913	3226.45	900.03	1050.11	827.83	698.93	434.98	BBA_02734	formate dehydrogenase
gene4573	0.426043	-1.23093	13.0395	9.13124e-14	4.99842e-13	yes	down	50	19.87	59.23	42.66	48.11	18.56	19.45	21.6	BBA_04574	C6 zinc finger domain-containing protein
gene4317	0.426347	-1.2299	3.10208	0.000790539	0.00158399	yes	down	200.72	74.44	320.24	115.47	166.45	75.22	64.18	83.92	BBA_04318	PH domain-containing protein
gene1681	0.426851	-1.22819	10.9147	1.21716e-11	5.59769e-11	yes	down	20.0933	7.91	19.77	19.81	20.7	7.5	8.06	8.17	BBA_01682	hypothetical protein
gene1337	0.426924	-1.22795	10.2564	5.54165e-11	2.39754e-10	yes	down	58.7333	22.8067	69.05	45.65	61.5	24.71	24.09	19.62	BBA_01338	glycosyl hydrolase family 76
gene2133	0.427033	-1.22758	16.6651	2.1622e-17	1.53488e-16	yes	down	1178.8	438.323	1244.87	984.75	1306.78	429.4	454.92	430.65	BBA_02134	DUF985 domain protein
gene6926	0.42705	-1.22752	10.9006	1.25724e-11	5.76844e-11	yes	down	32.16	12.5733	38.8	28.84	28.84	13.27	11.08	13.37	BBA_06927	F-box domain-containing protein
gene1836	0.427488	-1.22604	10.5709	2.68576e-11	1.19202e-10	yes	down	27.8733	11.0267	24.35	29.24	30.03	11.86	10.93	10.29	BBA_01837	cellobiose dehydrogenase
gene3932	0.427642	-1.22553	16.6134	2.4353e-17	1.71382e-16	yes	down	83.52	30.67	99.05	60.34	91.17	33.29	28.22	30.5	BBA_03933	D-aminoacylase protein
gene6327	0.42819	-1.22368	1.84129	0.0144114	0.0235662	yes	down	83.0267	32.71	150.96	59.58	38.54	40.38	24.84	32.91	BBA_06328	methyltransferase-like protein
gene1423	0.428503	-1.22262	5.0235	9.47334e-06	2.42333e-05	yes	down	16.7	6.58333	20	15.19	14.91	5.65	7.6	6.5	BBA_01424	hypothetical protein
gene9901	0.429108	-1.22059	10.8231	1.50277e-11	6.85317e-11	yes	down	198.153	69.0133	240.32	166.23	187.91	75.33	72.39	59.32	BBA_09902	hypothetical protein
gene876	0.429128	-1.22052	7.08568	8.20964e-08	2.61415e-07	yes	down	106.99	35.8867	83.68	117.76	119.53	42.79	33.93	30.94	BBA_00877	hypothetical protein
gene3222	0.429486	-1.21932	15.5462	2.84294e-16	1.83441e-15	yes	down	36.17	15.2833	36.86	29.78	41.87	18.83	13.78	13.24	BBA_03223	capsular associated protein
gene3385	0.429554	-1.21909	8.92905	1.17746e-09	4.48169e-09	yes	down	14.71	5.88333	13.37	14.63	16.13	5.6	6.15	5.9	BBA_03386	smr domain containing protein
gene10255	0.42956	-1.21907	22.1519	7.04874e-23	7.0937e-22	yes	down	58.6333	23.13	63.87	55.44	56.59	22.15	23.09	24.15	BBA_10256	hypothetical protein
gene160	0.4296	-1.21894	10.826	1.49271e-11	6.8105e-11	yes	down	31.26	14.1467	25.43	32.17	36.18	15.05	13.66	13.73	BBA_00161	RhoGAP domain-containing protein
gene8435	0.430014	-1.21754	16.5805	2.62736e-17	1.83578e-16	yes	down	11.6467	4.61	9.84	11.35	13.75	4.91	4.68	4.24	BBA_08436	FAD binding domain protein
gene7982	0.430455	-1.21607	2.91114	0.00122705	0.00240109	yes	down	2.26333	0.883333	3.33	1.86	1.6	0.95	0.92	0.78	BBA_07983	RNase3 domain-containing protein
gene6554	0.430531	-1.21581	2.49573	0.00319349	0.00582812	yes	down	6.44667	2.56	8.77	6.46	4.11	2.69	2.49	2.5	BBA_06555	2-nitropropane dioxygenase
gene7889	0.431143	-1.21376	45.4656	3.42274e-46	1.09059e-44	yes	down	146.877	56.49	149.08	143.17	148.38	60.78	55.58	53.11	BBA_07890	Mob1/phocein family protein
gene5429	0.431313	-1.21319	3.16182	0.000688937	0.00138895	yes	down	41.3733	16.6367	26.38	50.91	46.83	15.62	15.95	18.34	BBA_05430	Acyl-CoA N-acyltransferase
gene9466	0.431763	-1.21169	4.18669	6.50591e-05	0.000149532	yes	down	49.7033	16.02	56.05	45.22	47.84	16.38	14.19	17.49	BBA_09467	hypothetical protein
gene4674	0.431921	-1.21116	2.15712	0.00696427	0.0120191	yes	down	24.1233	9.64	36.5	13.04	22.83	11.73	8.08	9.11	BBA_04675	hypothetical protein
gene1343	0.431944	-1.21108	5.20852	6.18704e-06	1.6122e-05	yes	down	20.3467	8.09333	19.26	17.17	24.61	7.83	6.85	9.6	BBA_01344	hypothetical protein
gene5913	0.432539	-1.2091	17.8388	1.44932e-18	1.11281e-17	yes	down	34.0767	13.5967	33.18	31.97	37.08	14.71	13.45	12.63	BBA_05914	seryl-tRNA synthetase
gene7025	0.432745	-1.20841	2.24198	0.0057282	0.0100292	yes	down	17.63	7.39667	31.27	9.62	12	9.55	7.7	4.94	BBA_07026	ornithine-oxo-acid transaminase
gene1640	0.432883	-1.20795	6.41562	3.84046e-07	1.1436e-06	yes	down	65.8667	27.8667	51.42	62.96	83.22	31.51	24.97	27.12	BBA_01641	C6 transcription factor
gene3739	0.43292	-1.20783	15.5494	2.82248e-16	1.82241e-15	yes	down	100.157	40.7933	92.1	103.1	105.27	47.1	37.07	38.21	BBA_03740	phosducin-like protein
gene2152	0.433015	-1.20751	1.33802	0.0459178	0.06819	yes	down	85.6433	15.78	8.68	188.32	59.93	16.49	13.2	17.65	BBA_02153	putative endochitinase CHI3
gene897	0.433405	-1.20621	2.18807	0.00648532	0.0112461	yes	down	3.89	1.57	3.8	3.8	4.07	1.71	2.1	0.9	BBA_00898	putative xylanase 3
gene8379	0.433571	-1.20566	4.95378	1.11229e-05	2.82096e-05	yes	down	57.8967	23.02	77.49	38.44	57.76	26.29	19.4	23.37	BBA_08380	uracil permease
gene10013	0.433968	-1.20434	16.8375	1.45393e-17	1.04807e-16	yes	down	292.833	109.717	324.11	285.6	268.79	122.02	97.34	109.79	BBA_10014	signal recognition particle 14kD protein
gene9945	0.434318	-1.20318	31.7014	1.98902e-32	3.32023e-31	yes	down	55.15	21.2267	55.31	56.05	54.09	21.84	20.68	21.16	BBA_09946	G-patch domain-containing protein
gene546	0.43464	-1.20211	2.69776	0.00200556	0.00378953	yes	down	5.69667	2.17	3.64	7.13	6.32	2.76	1.93	1.82	BBA_00547	purine nucleoside permease
gene2151	0.43499	-1.20094	8.84343	1.43407e-09	5.41417e-09	yes	down	25.8233	10.36	24.54	25.54	27.39	10.49	8.74	11.85	BBA_02152	phosphatidylinositol-specific phospholipase C
gene3110	0.435108	-1.20055	14.0773	8.37012e-15	4.92046e-14	yes	down	54.4567	21.94	54.43	56.08	52.86	26.14	19.3	20.38	BBA_03111	hypothetical protein
gene4487	0.435745	-1.19844	27.2987	5.02739e-28	6.85884e-27	yes	down	73.1033	29.0267	68.8	76.27	74.24	30.72	29.67	26.69	BBA_04488	trafficking protein particle complex subunit 3
gene10009	0.435862	-1.19806	13.5063	3.1169e-14	1.75502e-13	yes	down	32.1	13.2033	31.41	28.75	36.14	14.18	12.67	12.76	BBA_10010	Cytochrome P450 CYP542B2
gene5431	0.435913	-1.19789	2.90924	0.00123242	0.00241063	yes	down	19.38	6.79667	33.94	15.38	8.82	8.05	6.45	5.89	BBA_05432	hypothetical protein
gene2501	0.435963	-1.19772	2.7942	0.00160621	0.00307715	yes	down	7.7	3.11333	4.75	8.05	10.3	3.87	3.24	2.23	BBA_02502	timeless protein
gene2842	0.435995	-1.19762	4.31775	4.81115e-05	0.000112027	yes	down	47.0367	19.0667	34.17	54.2	52.74	17.51	18.68	21.01	BBA_02843	EF hand family protein
gene6469	0.436406	-1.19626	4.93224	1.16885e-05	2.95138e-05	yes	down	24.64	9.96667	19.54	26.1	28.28	10.03	8.9	10.97	BBA_06470	ribosomal protein L32
gene2254	0.436624	-1.19554	6.33985	4.57251e-07	1.35376e-06	yes	down	39.99	16.2867	33.03	43.97	42.97	16.58	16.88	15.4	BBA_02255	hypothetical protein
gene2464	0.436646	-1.19546	8.27796	5.27273e-09	1.88584e-08	yes	down	78.91	31.69	98.65	62.84	75.24	36.79	31.23	27.05	BBA_02465	MFS monocarboxylic acid transporter
gene6207	0.436987	-1.19434	4.33193	4.65666e-05	0.000108715	yes	down	22.9233	10.8633	15.34	27.71	25.72	11.15	10.43	11.01	BBA_06208	transposase-like protein
gene2581	0.437079	-1.19403	18.0665	8.58002e-19	6.70901e-18	yes	down	501.253	98.5233	523.81	494.6	485.35	97.24	93.08	105.25	BBA_02582	haloacid dehalogenase-like hydrolase
gene8943	0.437297	-1.19331	16.0009	9.97873e-17	6.73186e-16	yes	down	91.4233	30.8667	108.95	79.35	85.97	29.93	28.89	33.78	BBA_08944	hypothetical protein
gene3440	0.437381	-1.19304	6.62665	2.3624e-07	7.19683e-07	yes	down	11.7967	4.74333	10.03	11.32	14.04	4.65	4.03	5.55	BBA_03441	pathway-specific nitrogen regulator
gene6118	0.437911	-1.19129	16.6755	2.11084e-17	1.5006e-16	yes	down	451.847	186.163	484.95	432.29	438.3	176.25	193.14	189.1	BBA_06119	cytochrome b5-like Heme/Steroid binding domain-containing protein
gene3027	0.43793	-1.19123	18.8579	1.3871e-19	1.14214e-18	yes	down	67.8333	27.5067	65.3	67.41	70.79	30.48	26.72	25.32	BBA_03028	ubiquinol-cytochrome-c reductase cytochrome c1
gene235	0.438135	-1.19055	7.38122	4.15705e-08	1.36686e-07	yes	down	57.3133	25.6533	44.61	58.73	68.6	27.82	28.01	21.13	BBA_00236	hypothetical protein
gene4862	0.438164	-1.19046	9.39116	4.06294e-10	1.62684e-09	yes	down	50.3867	22.2667	52.8	56.14	42.22	21.02	13.48	32.3	BBA_04863	hypothetical protein
gene8234	0.439031	-1.18761	2.13575	0.00731567	0.0125856	yes	down	31.3567	12.5267	52.87	14.28	26.92	13.97	11.56	12.05	BBA_08235	sialidase-like protein
gene884	0.439182	-1.18711	3.39028	0.000407121	0.000843921	yes	down	18.2733	7.73	13.71	20.14	20.97	10.86	7.38	4.95	BBA_00885	kinesin-like protein
gene689	0.439514	-1.18602	6.66758	2.14989e-07	6.58634e-07	yes	down	419.2	184.47	586.88	316.48	354.24	179.43	179.08	194.9	BBA_00690	hypothetical protein
gene8955	0.440303	-1.18343	13.7756	1.67651e-14	9.66958e-14	yes	down	124.203	49.6367	109.6	129.78	133.23	52.31	52.01	44.59	BBA_08956	tubulin beta chain
gene6250	0.440639	-1.18233	11.1199	7.5869e-12	3.56118e-11	yes	down	18.11	7.35667	15.35	18.21	20.77	7.94	6.82	7.31	BBA_06251	tyrosinase 2
gene8104	0.441051	-1.18098	8.93495	1.16159e-09	4.42471e-09	yes	down	36.7967	15.1933	32.32	40.35	37.72	17.24	15.36	12.98	BBA_08105	hypothetical protein
gene7168	0.441252	-1.18033	11.8828	1.30972e-12	6.56002e-12	yes	down	48.9567	19.9233	52.27	47.9	46.7	18.62	19.36	21.79	BBA_07169	cell cycle control protein cwf16, putative
gene3827	0.441269	-1.18027	1.45087	0.0354102	0.0537193	yes	down	9.97667	4.14667	3.57	15.7	10.66	3.67	4.7	4.07	BBA_03828	Cytochrome P450 CYP540B16
gene6794	0.441407	-1.17982	1.41325	0.0386142	0.0582548	yes	down	2.53333	1.03	1.44	4.27	1.89	1.15	0.9	1.04	BBA_06795	hypothetical protein
gene2168	0.441408	-1.17982	3.78747	0.000163129	0.000355555	yes	down	16.29	6.67	12.24	16.26	20.37	6.88	6.91	6.22	BBA_02169	HD domain-containing protein
gene7824	0.441477	-1.17959	9.12767	7.4529e-10	2.89532e-09	yes	down	20.1	8.21667	20.54	18.74	21.02	9.64	7.98	7.03	BBA_07825	glycosyltransferase family 17
gene4004	0.44192	-1.17814	6.08401	8.24125e-07	2.37175e-06	yes	down	32.8767	13.3533	34.37	32.77	31.49	10.43	13.91	15.72	BBA_04005	PX domain-containing protein
gene3699	0.44198	-1.17795	5.92856	1.1788e-06	3.34426e-06	yes	down	31.4767	13.03	33.16	32.05	29.22	14.48	11.48	13.13	BBA_03700	mitochondrial inner membrane protease subunit 1, putative
gene9846	0.442147	-1.1774	18.696	2.01371e-19	1.64288e-18	yes	down	120.49	52.4567	121.29	114.43	125.75	54.38	46.21	56.78	BBA_09847	oxidation resistance protein 1
gene5794	0.442199	-1.17723	23.6646	2.16468e-24	2.39264e-23	yes	down	83.51	34.07	83.29	83.09	84.15	34.92	31.59	35.7	BBA_05795	PHD-finger domain-containing protein
gene5096	0.442471	-1.17635	10.3315	4.66105e-11	2.03002e-10	yes	down	28.6633	12.93	25.73	29.14	31.12	14.11	13.01	11.67	BBA_05097	transcription factor SPT8
gene9629	0.442474	-1.17634	6.74563	1.79627e-07	5.54294e-07	yes	down	650.257	278.453	785.92	529.04	635.81	279.08	269.48	286.8	BBA_09630	hypothetical protein
gene1547	0.44314	-1.17417	10.0444	9.02799e-11	3.83298e-10	yes	down	166.143	69.1733	195.37	143.33	159.73	81.4	70.21	55.91	BBA_01548	peroxisomal half ABC transporter
gene5051	0.443157	-1.17411	11.0325	9.27822e-12	4.31982e-11	yes	down	264.37	79.35	282.31	250.36	260.44	93.5	86.68	57.87	BBA_05052	glycerol kinase
gene1937	0.443158	-1.17411	7.95638	1.10565e-08	3.84755e-08	yes	down	17.8233	4.68	17.71	18.03	17.73	5.61	4.52	3.91	BBA_01938	replication factor C
gene2894	0.443194	-1.17399	5.55733	2.77119e-06	7.53202e-06	yes	down	28.9067	11.8733	20.94	31.52	34.26	13.44	11.63	10.55	BBA_02895	nucleoporin NIC96
gene1195	0.443481	-1.17305	2.68088	0.00208506	0.00392685	yes	down	9.43333	3.89667	10.55	11.57	6.18	5	3.97	2.72	BBA_01196	hypothetical protein
gene2670	0.443744	-1.1722	10.7747	1.67982e-11	7.61093e-11	yes	down	87.3233	58.4167	91.06	90.01	80.9	60.7	58.96	55.59	BBA_02671	proteasome A-type and B-type
gene6711	0.44462	-1.16935	2.62488	0.00237201	0.00442382	yes	down	6.78667	2.77667	9.55	4.97	5.84	3.04	2.77	2.52	BBA_06712	hypothetical protein
gene1488	0.444657	-1.16924	4.8156	1.52898e-05	3.81058e-05	yes	down	40.1733	16.59	28.38	43.9	48.24	20.12	15.69	13.96	BBA_01489	inner centromere protein
gene3173	0.444798	-1.16878	4.63932	2.29447e-05	5.58044e-05	yes	down	5.07667	2.09	3.76	5.1	6.37	2.46	1.8	2.01	BBA_03174	hypothetical protein
gene2642	0.444842	-1.16863	16.5957	2.53659e-17	1.77998e-16	yes	down	50.55	20.71	48.83	48.55	54.27	21.25	18.62	22.26	BBA_02643	nucleolar GTP-binding protein
gene2627	0.444848	-1.16862	4.34126	4.55763e-05	0.000106581	yes	down	12.8	4.56	18.12	10.68	9.6	4.64	4.69	4.35	BBA_02628	Putative heterokaryon incompatibility protein
gene9746	0.445497	-1.16651	3.51427	0.000306003	0.000642895	yes	down	171.61	72.1633	210.6	189.26	114.97	65.17	72.61	78.71	BBA_09747	stress responsive A/B Barrel domain-containing protein
gene2394	0.445521	-1.16644	4.0882	8.1621e-05	0.000185549	yes	down	11.5367	4.83333	15.42	9.84	9.35	5.73	5	3.77	BBA_02395	Zn(2)-C6-type transcriptional repressor
gene848	0.445747	-1.1657	3.69205	0.000203212	0.000437461	yes	down	8.46	3.50333	6.14	8.52	10.72	4.76	3.02	2.73	BBA_00849	glucan 1, 4-alpha-glucosidase
gene1843	0.445792	-1.16556	3.20133	0.000629032	0.00127527	yes	down	100.563	41.19	150.69	59.71	91.29	45.97	42.53	35.07	BBA_01844	tat pathway signal sequence
gene2044	0.445834	-1.16542	2.34144	0.00455576	0.00809232	yes	down	919.453	374.083	1620.42	532.07	605.87	410.73	358.53	352.99	BBA_02045	exo-beta-1,3-glucanase, putative
gene706	0.445886	-1.16525	7.88595	1.30033e-08	4.49465e-08	yes	down	8.05667	3.28	9.91	6.86	7.4	2.98	3.52	3.34	BBA_00707	hypothetical protein
gene240	0.445945	-1.16506	21.755	1.75779e-22	1.73859e-21	yes	down	218.097	89.97	219.73	214.03	220.53	87.84	86	96.07	BBA_00241	Ssu72-like protein
gene6931	0.446115	-1.16451	8.58703	2.58802e-09	9.52089e-09	yes	down	374.04	148.43	435.23	321.54	365.35	172.26	156.19	116.84	BBA_06932	Carbamoyl transferase
gene7232	0.446259	-1.16405	21.166	6.82341e-22	6.4303e-21	yes	down	61.0967	14.9733	68.6	59.08	55.61	17.06	14.35	13.51	BBA_07233	mitochondrial carrier protein
gene1627	0.446306	-1.16389	5.99819	1.00418e-06	2.86381e-06	yes	down	22.3267	9.22333	16.72	25.28	24.98	9.54	8.81	9.32	BBA_01628	Bromodomain containing protein
gene9076	0.446324	-1.16384	8.91256	1.22303e-09	4.64789e-09	yes	down	533.787	224.59	480.38	552.48	568.5	268.52	230.65	174.6	BBA_09077	transposase-like protein
gene2134	0.446375	-1.16367	8.67087	2.13368e-09	7.92694e-09	yes	down	40.5033	16.7133	33.22	43.46	44.83	18.88	15.58	15.68	BBA_02135	RNA-binding protein RBM25
gene8009	0.446536	-1.16315	4.05914	8.72698e-05	0.000197518	yes	down	17.0433	7.1	14.39	19	17.74	9.84	5.79	5.67	BBA_08010	hypothetical protein
gene3264	0.44679	-1.16233	7.33544	4.61913e-08	1.51017e-07	yes	down	62.7133	26.1367	58.59	70.41	59.14	29.87	27.21	21.33	BBA_03265	Sin3 associated polypeptide p18
gene1579	0.446986	-1.1617	6.2568	5.53602e-07	1.62282e-06	yes	down	47.9867	33.39	39.22	56.45	48.29	35.65	30.92	33.6	BBA_01580	F1F0 ATPase complex assembly protein
gene2195	0.447275	-1.16076	11.9388	1.1514e-12	5.80564e-12	yes	down	33.46	7.82333	27.32	26.3	46.76	8.9	7.52	7.05	BBA_02196	nuc-1 negative regulatory protein preg
gene9863	0.447542	-1.15991	9.4607	3.46179e-10	1.39126e-09	yes	down	55.6967	21.9433	54.58	65.2	47.31	26.04	21.15	18.64	BBA_09864	phenol acid carboxylase, putative
gene585	0.447717	-1.15934	9.09199	8.09106e-10	3.1308e-09	yes	down	13.8	5.68667	13.26	12.09	16.05	6.28	5.79	4.99	BBA_00586	DNA polymerase POL4, putative
gene2448	0.44773	-1.1593	3.84695	0.00014225	0.000312694	yes	down	7.37	2.79333	5.91	8.96	7.24	2.35	2.59	3.44	BBA_02449	Blood coagulation inhibitor, Disintegrin
gene7074	0.447747	-1.15924	5.78776	1.6302e-06	4.55749e-06	yes	down	7.65333	3.17	6.1	7.41	9.45	3.6	3.19	2.72	BBA_07075	kinesin heavy chain
gene7865	0.448113	-1.15807	2.69306	0.00202738	0.0038278	yes	down	28.8633	12.1	45.71	16.67	24.21	14.47	11.8	10.03	BBA_07866	calcium/proton exchanger
gene849	0.448185	-1.15783	1.52499	0.0298543	0.045968	yes	down	74.5533	23.9467	157.85	37.35	28.46	26.95	25.27	19.62	BBA_00850	putative SERINE-TYPE CARBOXYPEPTIDASE F PRECURSOR
gene4345	0.448801	-1.15585	12.2207	6.01604e-13	3.10876e-12	yes	down	70.01	36.2433	64.98	75.67	69.38	38.43	39.18	31.12	BBA_04346	protein kinase DC2
gene3746	0.44899	-1.15525	9.37729	4.19476e-10	1.67619e-09	yes	down	16.6733	6.89667	19.04	14.1	16.88	8.11	6.7	5.88	BBA_03747	serine/threonine protein kinase
gene1631	0.449232	-1.15447	3.93058	0.000117332	0.000260931	yes	down	35.4333	14.83	42.04	33.59	30.67	18.38	11.44	14.67	BBA_01632	arsenate reductase (Arc2)
gene4465	0.449312	-1.15421	11.2265	5.93583e-12	2.82003e-11	yes	down	54.1167	14.2533	42.09	63.7	56.56	13.6	14.23	14.93	BBA_04466	6-phosphofructo-2-kinase
gene7499	0.44959	-1.15332	3.51482	0.000305622	0.000642233	yes	down	25.1433	10.4267	34.25	23.52	17.66	11.33	8.66	11.29	BBA_07500	D-isomer specific 2-hydroxyacid dehydrogenase
gene9994	0.450284	-1.15109	3.37265	0.000423989	0.000877027	yes	down	15.29	6.40667	12.84	13.56	19.47	7.93	5.75	5.54	BBA_09995	RNase H domain protein
gene147	0.450473	-1.15049	8.85398	1.39965e-09	5.29034e-09	yes	down	26.86	9.77667	20.63	30.84	29.11	9.97	9.16	10.2	BBA_00148	homeobox domain-containing protein
gene7075	0.450602	-1.15007	8.88541	1.30193e-09	4.93051e-09	yes	down	82.6067	34.57	97.82	77.98	72.02	28.76	39.46	35.49	BBA_07076	hypothetical protein
gene7440	0.450794	-1.14946	9.81663	1.52536e-10	6.36295e-10	yes	down	86.8633	50.0733	77.09	91.8	91.7	50.89	45.12	54.21	BBA_07441	SNARE domain-containing protein
gene478	0.45106	-1.14861	10.0195	9.56132e-11	4.05062e-10	yes	down	17.69	7.32333	19.51	15.96	17.6	7.21	6.5	8.26	BBA_00479	exocyst complex component EXO84
gene1165	0.451208	-1.14813	8.13147	7.38805e-09	2.60714e-08	yes	down	9.41667	3.87	8.67	10.27	9.31	4.03	3.24	4.34	BBA_01166	hypothetical protein
gene376	0.451401	-1.14752	7.86249	1.37248e-08	4.72899e-08	yes	down	46.6433	19.6333	43.51	49.21	47.21	22.74	19.78	16.38	BBA_00377	ER membrane protein SH3
gene4364	0.451591	-1.14691	7.45542	3.50416e-08	1.1596e-07	yes	down	17.6933	7.35667	17.38	15.98	19.72	7.5	8.54	6.03	BBA_04365	AT hook domain-containing protein
gene8818	0.451668	-1.14667	6.63077	2.34005e-07	7.13764e-07	yes	down	376.507	159.29	488.55	331.53	309.44	174.65	149.54	153.68	BBA_08819	double-stranded DNA-binding domain-containing protein
gene4323	0.451855	-1.14607	6.25019	5.62094e-07	1.64722e-06	yes	down	15.0833	5.92667	11.92	18.9	14.43	5.27	5.8	6.71	BBA_04324	hypothetical protein
gene3638	0.45189	-1.14596	12.947	1.12975e-13	6.15325e-13	yes	down	346.25	147.267	331.15	334.87	372.73	170.05	149.17	122.58	BBA_03639	Cytochrome P450 CYP625A1
gene4140	0.452342	-1.14451	6.57082	2.68647e-07	8.1327e-07	yes	down	58.5	32.5233	46.15	60.33	69.02	37.4	35.42	24.75	BBA_04141	serine/threonine-protein kinase ark1
gene1095	0.452824	-1.14298	2.49944	0.00316637	0.0057851	yes	down	1.15667	0.486667	0.85	1.33	1.29	0.55	0.48	0.43	BBA_01096	tRNA pseudouridine synthase D
gene2809	0.45297	-1.14251	10.46	3.46727e-11	1.52572e-10	yes	down	17.1767	7.18	16.03	17.62	17.88	7.75	6.47	7.32	BBA_02810	suppressor protein SRP40
gene600	0.453053	-1.14225	8.38859	4.08708e-09	1.47745e-08	yes	down	1020.58	463.783	1232.04	1010.76	818.95	507.35	406.2	477.8	BBA_00601	mitochondrial peroxiredoxin PRX1
gene4863	0.453444	-1.141	12.7233	1.8909e-13	1.01464e-12	yes	down	33.2633	13.9167	30.25	31.95	37.59	15.47	13.38	12.9	BBA_04864	WD domain-containing protein
gene2077	0.453659	-1.14032	2.53361	0.00292676	0.00537544	yes	down	95.6233	40.0333	155.04	67.66	64.17	42.23	36.6	41.27	BBA_02078	density-regulated protein DRP1
gene9409	0.454008	-1.13921	6.86166	1.37511e-07	4.28521e-07	yes	down	17.13	7.21667	14.89	18.84	17.66	8.46	6.42	6.77	BBA_09410	H3 K56 histone acetylation protein KAT11
gene2791	0.454048	-1.13908	17.4456	3.58437e-18	2.68883e-17	yes	down	191.163	80.26	178.69	194.25	200.55	78.13	80.23	82.42	BBA_02792	hypothetical protein
gene6530	0.454049	-1.13908	9.69525	2.01723e-10	8.31025e-10	yes	down	166.34	70.2833	184.66	159.98	154.38	66.87	64.99	78.99	BBA_06531	CFEM domain-containing protein
gene4416	0.454295	-1.1383	3.8233	0.000150212	0.00032916	yes	down	24.1367	10.1533	19.35	22.25	30.81	10.32	11.71	8.43	BBA_04417	autophagy protein
gene1514	0.45443	-1.13787	8.98991	1.02351e-09	3.9186e-09	yes	down	225.743	94.93	201.13	262.09	214.01	96.19	85.85	102.75	BBA_01515	Cytochrome P450 CYP548A5
gene7150	0.454563	-1.13745	4.86269	1.37188e-05	3.43478e-05	yes	down	42.6233	18.0133	30.7	50.54	46.63	20.38	16.55	17.11	BBA_07151	asparaginase-like protein
gene7430	0.454797	-1.13671	8.60571	2.47907e-09	9.1407e-09	yes	down	71.71	29.67	73.79	75.74	65.6	35.88	27.15	25.98	BBA_07431	DlpA domain-containing protein
gene9482	0.454995	-1.13608	8.52615	2.97748e-09	1.08922e-08	yes	down	28.11	11.81	30.65	26.79	26.89	10.99	12.66	11.78	BBA_09483	hypothetical protein
gene5596	0.45501	-1.13603	12.433	3.68955e-13	1.94143e-12	yes	down	3802.68	1482.15	3450.05	3811.89	4146.1	1593.69	1583.14	1269.63	BBA_05597	RBP protein
gene1576	0.455044	-1.13592	17.8787	1.32215e-18	1.01997e-17	yes	down	82.1867	34.4067	89.61	71.4	85.55	37.74	30.83	34.65	BBA_01577	peptidase family M49
gene743	0.45511	-1.13571	1.46579	0.0342146	0.0521077	yes	down	81.4	36.1733	121.56	64.81	57.83	35.52	36.35	36.65	BBA_00744	heat shock factor binding protein 1
gene4316	0.455309	-1.13508	4.3391	4.58032e-05	0.000107009	yes	down	140.827	63.1033	204.5	115.44	102.54	64.06	63.97	61.28	BBA_04317	superoxide dismutase
gene6152	0.455502	-1.13447	1.48591	0.0326659	0.0499668	yes	down	8.81333	3.66	15.16	5.48	5.8	4	1.99	4.99	BBA_06153	arrestin-like protein
gene3781	0.455867	-1.13331	1.7973	0.0159479	0.0258461	yes	down	13.88	5.79333	21.29	10.05	10.3	5.84	7.94	3.6	BBA_03782	putative hydrolase
gene9066	0.45594	-1.13308	18.3648	4.31724e-19	3.44745e-18	yes	down	184.473	90.7767	210.95	173.16	169.31	87.35	88.91	96.07	BBA_09067	hypothetical protein
gene539	0.455951	-1.13305	8.66147	2.18039e-09	8.09127e-09	yes	down	34.19	7.2	21.21	37.47	43.89	7.12	8.36	6.12	BBA_00540	MFS transporter, putative
gene4716	0.455964	-1.13301	3.35981	0.000436707	0.00090257	yes	down	780.337	311.287	1187.14	505.3	648.57	307.44	247.14	379.28	BBA_04717	GTP-binding protein EsdC
gene6653	0.455998	-1.1329	2.18246	0.00656963	0.0113792	yes	down	18.7233	7.95	16.53	17.77	21.87	10.8	9.31	3.74	BBA_06654	hypothetical protein
gene94	0.456142	-1.13244	6.08692	8.18609e-07	2.35657e-06	yes	down	67.6967	28.69	70.3	69.25	63.54	38.95	24.56	22.56	BBA_00095	oxidoreductase molybdopterin binding domain-containing protein
gene28	0.456538	-1.13119	7.58057	2.62682e-08	8.80588e-08	yes	down	17.4267	7.36	14.85	18.79	18.64	8.08	6.47	7.53	BBA_00029	pumilio-family RNA binding repeat domain-containing protein
gene9192	0.456789	-1.1304	10.0384	9.15402e-11	3.8848e-10	yes	down	289.673	122.407	356.3	246.33	266.39	122.68	122.02	122.52	BBA_09193	hypothetical protein
gene2655	0.457042	-1.1296	3.16738	0.000680178	0.00137271	yes	down	522.297	196.613	819.45	302.06	445.38	180.85	174.51	234.48	BBA_02656	LPXTG-domain-containing protein
gene555	0.457132	-1.12932	7.14656	7.13575e-08	2.29234e-07	yes	down	53.6	22.4833	60.14	47.35	53.31	20.86	19.17	27.42	BBA_00556	cytidylyltransferase-like protein
gene6684	0.457239	-1.12898	5.20622	6.21985e-06	1.61988e-05	yes	down	17.2933	7.31667	14.37	21.48	16.03	7.13	7	7.82	BBA_06685	hypothetical protein
gene1075	0.457494	-1.12817	13.1683	6.78806e-14	3.74722e-13	yes	down	108.117	65.6833	104.33	103.68	116.34	68.04	66.92	62.09	BBA_01076	coronin-like protein
gene6293	0.457527	-1.12807	11.389	4.08349e-12	1.96385e-11	yes	down	62.4133	27.5833	55.15	67.09	65	27.37	26.51	28.87	BBA_06294	nucleoporin NUP49/NSP49
gene6052	0.457877	-1.12697	20.9703	1.07075e-21	9.99434e-21	yes	down	100.327	42.3	101.91	100.65	98.42	45.56	37.67	43.67	BBA_06053	short-chain dehydrogenase/reductase
gene8049	0.458331	-1.12554	11.4144	3.85113e-12	1.85575e-11	yes	down	157.053	62.97	155.8	162.24	153.12	58.11	56.64	74.16	BBA_08050	Protein of unknown function DUF2406
gene3920	0.458617	-1.12464	4.14716	7.12592e-05	0.000163131	yes	down	4.35667	1.87333	4.8	3.26	5.01	2.17	1.83	1.62	BBA_03921	20S-pre-rRNA D-site endonuclease NOB1
gene420	0.458927	-1.12366	7.94175	1.14355e-08	3.96954e-08	yes	down	49.91	21.1	41.79	49.9	58.04	20.66	19.31	23.33	BBA_00421	LAS seventeen-binding protein
gene4306	0.458942	-1.12362	6.99022	1.02277e-07	3.22421e-07	yes	down	81.6333	19.59	64.27	95.74	84.89	23.92	17.08	17.77	BBA_04307	para-nitrobenzyl esterase
gene9451	0.46025	-1.11951	9.26932	5.37873e-10	2.12071e-09	yes	down	20.63	8.74	20.72	22.31	18.86	8.34	9.98	7.9	BBA_09452	hypothetical protein
gene3845	0.460402	-1.11903	8.84028	1.4445e-09	5.45141e-09	yes	down	30.8367	13.84	25.58	33.08	33.85	15.19	13.65	12.68	BBA_03846	BRCA1 C Terminus domain-containing protein
gene5216	0.460561	-1.11854	24.1519	7.04788e-25	7.99796e-24	yes	down	44.3667	12.0133	51.04	43.71	38.35	13.38	11.62	11.04	BBA_05217	diphthine synthase
gene8633	0.460957	-1.1173	11.4932	3.21243e-12	1.56041e-11	yes	down	102.203	43.4267	118.65	90.95	97.01	41.66	42.98	45.64	BBA_08634	hypothetical protein
gene5948	0.461007	-1.11714	9.79041	1.62027e-10	6.73251e-10	yes	down	25.1367	10.7167	22.42	25.47	27.52	11.93	9.79	10.43	BBA_05949	dihydrouridine synthase
gene6004	0.461271	-1.11631	7.59441	2.5444e-08	8.53838e-08	yes	down	14.3633	6.06667	12.68	15.61	14.8	5.68	6.78	5.74	BBA_06005	short chain dehydrogenase
gene9885	0.461465	-1.11571	5.60934	2.45843e-06	6.72305e-06	yes	down	13.6033	5.81	14.02	14.85	11.94	5.97	5.83	5.63	BBA_09886	YeeE/YedE family protein
gene8384	0.461479	-1.11566	3.56544	0.000271997	0.00057466	yes	down	94.96	38.3033	56.29	112.27	116.32	48.32	33.96	32.63	BBA_08385	Putative Zn(II)2Cys6 transcription factor
gene53	0.461742	-1.11484	4.04191	9.08005e-05	0.000205082	yes	down	363.35	148.53	279.07	535.6	275.38	155.35	135.16	155.08	BBA_00054	endoribonuclease L-PSP
gene548	0.46197	-1.11413	5.78121	1.65496e-06	4.62407e-06	yes	down	8.81333	4.10667	6.99	9.86	9.59	4.67	3.97	3.68	BBA_00549	multidrug resistance protein
gene10091	0.462023	-1.11396	8.51127	3.08129e-09	1.12383e-08	yes	down	30.4067	26.5233	27.19	29.39	34.64	27.83	26.1	25.64	BBA_10092	phosphotransferase enzyme family protein
gene788	0.462179	-1.11348	10.9126	1.22303e-11	5.6194e-11	yes	down	21.1333	9.01667	18.57	22.55	22.28	9.32	8.84	8.89	BBA_00789	hypothetical protein
gene2405	0.462276	-1.11317	9.56352	2.73199e-10	1.10843e-09	yes	down	51.1533	22.5833	52.74	51.33	49.39	24.49	23.93	19.33	BBA_02406	Ras small GTPase, Ras type
gene3757	0.462357	-1.11292	10.114	7.69184e-11	3.27993e-10	yes	down	220.573	114.217	173.19	235.82	252.71	123.12	112.48	107.05	BBA_03758	putative transcriptional regulator
gene4442	0.46236	-1.11291	17.57	2.69155e-18	2.03311e-17	yes	down	149.573	64.5433	134.76	141.59	172.37	69.61	61.32	62.7	BBA_04443	chromatin remodelling complex subunit
gene2476	0.462685	-1.1119	8.66277	2.17384e-09	8.07001e-09	yes	down	450.94	196.16	366.97	492.83	493.02	209.48	198.3	180.7	BBA_02477	Histone H2A
gene6743	0.462953	-1.11106	7.07609	8.39279e-08	2.66899e-07	yes	down	7.74	8.26	10.74	5.72	6.76	8.94	7.32	8.52	BBA_06744	hypothetical protein
gene5410	0.463274	-1.11006	6.80606	1.56293e-07	4.85197e-07	yes	down	60.7933	26.2	72.26	53.35	56.77	32.61	26.81	19.18	BBA_05411	major facilitator superfamily transporter
gene3506	0.463422	-1.1096	7.77617	1.67427e-08	5.71848e-08	yes	down	24.2633	10.4	21.13	24.26	27.4	11.06	10.69	9.45	BBA_03507	DNA polymerase subunit Cdc27
gene8190	0.463544	-1.10922	7.94528	1.13427e-08	3.94155e-08	yes	down	19.7067	10.1733	16.4	17.65	25.07	11.56	9.34	9.62	BBA_08191	C6 zinc finger domain-containing protein
gene9243	0.463931	-1.10802	11.4506	3.54324e-12	1.71076e-11	yes	down	52.7	22.4967	58.84	51.89	47.37	21.64	21.42	24.43	BBA_09244	DEAD/DEAH box helicase
gene7253	0.464159	-1.10731	14.5503	2.81657e-15	1.70916e-14	yes	down	120.15	42.43	141.81	109.5	109.14	43.65	37.46	46.18	BBA_07254	Acyl-CoA N-acyltransferase
gene1578	0.464351	-1.10671	5.35557	4.40988e-06	1.17031e-05	yes	down	69.8867	30.04	52.57	69.04	88.05	33.04	27.1	29.98	BBA_01579	2-oxoacid dehydrogenase acyltransferase
gene666	0.464366	-1.10667	6.4255	3.75406e-07	1.12095e-06	yes	down	43.5967	22.6033	33.6	44.16	53.03	25.88	20.6	21.33	BBA_00667	autophagy protein 26
gene6432	0.464466	-1.10635	2.18242	0.00657017	0.0113792	yes	down	139.233	69.5133	75.47	159.81	182.42	56.16	74.5	77.88	BBA_06433	hypothetical protein
gene7391	0.464808	-1.10529	6.4993	3.16741e-07	9.52461e-07	yes	down	31.4633	13.5867	28.37	34.69	31.33	16.22	13.62	10.92	BBA_07392	ribosome biogenesis protein SSF1
gene418	0.464924	-1.10493	19.1707	6.74997e-20	5.6628e-19	yes	down	340.737	141.817	317.65	307.54	397.02	145.37	121.72	158.36	BBA_00419	hypothetical protein
gene1812	0.465166	-1.10418	13.5519	2.80595e-14	1.58383e-13	yes	down	21.46	8.81333	20.34	21.77	22.27	10.01	8.5	7.93	BBA_01813	NADP(+) coupled glycerol dehydrogenase
gene3610	0.46519	-1.10411	8.60827	2.46451e-09	9.09285e-09	yes	down	106.06	46.9167	123.53	97.93	96.72	54.01	45.85	40.89	BBA_03611	Gim complex component GIM3-like protein
gene2539	0.465241	-1.10395	9.93185	1.16991e-10	4.93064e-10	yes	down	185.993	74.4367	165.6	201.69	190.69	89.78	64.5	69.03	BBA_02540	LSM domain-containing protein
gene8548	0.465253	-1.10391	7.10216	7.90388e-08	2.52171e-07	yes	down	56.83	25.9933	53.86	60.25	56.38	25.54	25.87	26.57	BBA_08549	chitin synthase export chaperone
gene9008	0.465437	-1.10334	4.0957	8.02227e-05	0.000182625	yes	down	16.1167	7.36333	11.75	18.59	18.01	9.87	6.76	5.46	BBA_09009	hypothetical protein
gene7828	0.465592	-1.10286	9.66278	2.17381e-10	8.91955e-10	yes	down	29.46	12.0733	35.62	25.84	26.92	12.46	10.72	13.04	BBA_07829	peptidase M16 inactive domain-containing protein
gene8258	0.465713	-1.10249	10.5746	2.66298e-11	1.18244e-10	yes	down	39.06	16.8367	36.8	39.55	40.83	19.48	16.78	14.25	BBA_08259	glycosyltransferase family 31
gene5030	0.46664	-1.09962	15.1621	6.88546e-16	4.337e-15	yes	down	123.853	55.2133	133.43	129.23	108.9	58.16	56.43	51.05	BBA_05031	hypothetical protein
gene1603	0.466871	-1.09891	7.34431	4.52571e-08	1.4821e-07	yes	down	65.2933	23.9967	53.38	76.21	66.29	26.67	22.62	22.7	BBA_01604	hypothetical protein
gene2389	0.467087	-1.09824	5.80358	1.57188e-06	4.41209e-06	yes	down	32.5967	14.1533	30.8	30.12	36.87	17.87	13.09	11.5	BBA_02390	MAGE family protein
gene2914	0.467198	-1.0979	16.7201	1.90495e-17	1.35795e-16	yes	down	188.12	96.0267	241.53	181.23	141.6	96.58	90.83	100.67	BBA_02915	peptidase family M3
gene3659	0.467255	-1.09772	8.68322	2.07385e-09	7.71052e-09	yes	down	4.30333	2.29667	4.38	4.39	4.14	2.1	2.21	2.58	BBA_03660	Glycoside hydrolase, family 29
gene5570	0.467307	-1.09756	15.2091	6.17832e-16	3.90416e-15	yes	down	30.65	13.2033	33.22	29.49	29.24	13.78	12.55	13.28	BBA_05571	60S ribosome biogenesis protein Sqt1
gene1475	0.468324	-1.09442	10.949	1.12451e-11	5.19603e-11	yes	down	89.15	33.77	79.55	99.15	88.75	33.76	37.06	30.49	BBA_01476	transcription initiation factor IID
gene3343	0.469043	-1.09221	14.8546	1.39763e-15	8.65289e-15	yes	down	20.52	8.17667	20.86	19.29	21.41	9.88	8.61	6.04	BBA_03344	Nicotinamide N-methyltransferase, putative
gene513	0.469527	-1.09072	7.767	1.71e-08	5.83238e-08	yes	down	26.5233	11.5033	24.17	24.21	31.19	13.33	11.19	9.99	BBA_00514	hypothetical protein
gene445	0.47012	-1.0889	2.62887	0.00235036	0.0043843	yes	down	12.2533	6.1	14.18	13.66	8.92	5.03	5.62	7.65	BBA_00446	oxidoreductase-like protein
gene2393	0.470273	-1.08843	2.96922	0.00107346	0.00211705	yes	down	36.2333	4.09667	22.87	41.22	44.61	5.7	3.64	2.95	BBA_02394	methyltransferase-like protein
gene1883	0.470596	-1.08744	7.80892	1.55268e-08	5.31431e-08	yes	down	60.2067	26.1467	48.74	61.85	70.03	27.17	27.07	24.2	BBA_01884	heavy metal tolerance protein
gene3825	0.470739	-1.087	3.55906	0.000276018	0.000582904	yes	down	99.8467	42.3567	120.42	75.12	104	32.72	35.74	58.61	BBA_03826	sporulation associated protein
gene2363	0.470784	-1.08686	2.17345	0.0067073	0.0115964	yes	down	11.3467	4.95333	14.98	7.99	11.07	6.48	4.93	3.45	BBA_02364	DJ-1/PfpI family protein
gene8567	0.471107	-1.08587	7.97187	1.06691e-08	3.71803e-08	yes	down	42.41	18.9633	35.69	46.77	44.77	19.6	17.03	20.26	BBA_08568	BTB/POZ domain-containing protein
gene6606	0.471523	-1.0846	6.92937	1.17661e-07	3.69251e-07	yes	down	35.46	15.49	31.94	37.74	36.7	17.92	12.33	16.22	BBA_06607	splicing factor 3a
gene3653	0.471699	-1.08406	6.63821	2.30032e-07	7.02082e-07	yes	down	116.39	50.5067	147.84	93.08	108.25	50.47	46.94	54.11	BBA_03654	hypothetical protein
gene8016	0.471723	-1.08399	17.127	7.46391e-18	5.48138e-17	yes	down	72.64	32.2233	74.69	66.56	76.67	36.35	27.7	32.62	BBA_08017	beta-glucosidase
gene453	0.471862	-1.08356	11.6354	2.3155e-12	1.13877e-11	yes	down	299.937	132.097	283.83	294.62	321.36	124.26	116.23	155.8	BBA_00454	cell lysis protein-like protein
gene9356	0.472551	-1.08146	10.0958	8.02109e-11	3.41735e-10	yes	down	169.767	54.21	213.2	144.71	151.39	53.12	49.03	60.48	BBA_09357	hypothetical protein
gene8820	0.472903	-1.08038	2.1785	0.00662974	0.0114701	yes	down	4.04667	1.31	3.81	4.45	3.88	1.78	1.18	0.97	BBA_08821	SET domain-containing protein
gene1879	0.473082	-1.07984	2.55689	0.00277402	0.00512183	yes	down	6.77333	1.89333	7.02	4.73	8.57	1.67	1.6	2.41	BBA_01880	RNA polymerase II elongator complex subunit
gene1468	0.473204	-1.07946	12.2995	5.01758e-13	2.61352e-12	yes	down	290.8	112.38	322	281.52	268.88	128.72	103.49	104.93	BBA_01469	NhRAD6-like protein
gene2693	0.473343	-1.07904	7.18583	6.51882e-08	2.10383e-07	yes	down	29.23	12.75	31.09	25.8	30.8	12.06	14.74	11.45	BBA_02694	MED6 mediator sub complex component
gene8841	0.473531	-1.07847	4.40807	3.90774e-05	9.22654e-05	yes	down	18.74	7.51	25.84	14	16.38	7.54	7.29	7.7	BBA_08842	mucoidy inhibitor A
gene2649	0.474184	-1.07648	7.85487	1.39679e-08	4.80598e-08	yes	down	22.4267	9.82333	20.05	23.38	23.85	10.1	8.83	10.54	BBA_02650	TruB family pseudouridylate synthase
gene2540	0.474297	-1.07614	2.0787	0.00834251	0.0142147	yes	down	44.4067	19.1233	70.36	24.99	37.87	17.86	14.52	24.99	BBA_02541	dihydroxyacetone kinase
gene7189	0.474523	-1.07545	3.15526	0.000699421	0.00140921	yes	down	8.90333	3.83333	11.38	8.26	7.07	4.76	3.94	2.8	BBA_07190	tyrosine/serine protein phosphatase
gene10102	0.474597	-1.07522	16.9878	1.02843e-17	7.45744e-17	yes	down	120.15	40.3167	116.2	124.87	119.38	40.88	38.01	42.06	BBA_10103	ATP synthase beta chain, mitochondrial
gene9023	0.474798	-1.07461	3.73469	0.000184209	0.000398659	yes	down	32.66	14.3133	39.61	34.36	24.01	14.1	11.95	16.89	BBA_09024	transposase-like protein
gene3503	0.47481	-1.07458	5.69518	2.01753e-06	5.58287e-06	yes	down	20.0233	8.67667	18.07	20.23	21.77	11.05	8.17	6.81	BBA_03504	DUF1237 domain protein
gene1188	0.474816	-1.07456	4.62514	2.3706e-05	5.75414e-05	yes	down	233.503	103.24	251.96	263.71	184.84	102.88	82.53	124.31	BBA_01189	3-hydroxyanthranilic acid dioxygenase
gene8144	0.474983	-1.07405	7.90978	1.2309e-08	4.26067e-08	yes	down	105.44	47.4433	91.64	113.82	110.86	50.82	51.78	39.73	BBA_08145	NADH-ubiquinone oxidoreductase B12 subunit family protein
gene1064	0.475257	-1.07322	7.99183	1.01899e-08	3.55609e-08	yes	down	38.8067	17.05	35.17	35.51	45.74	19.68	16.1	15.37	BBA_01065	hypothetical protein
gene9321	0.475341	-1.07296	11.1544	7.00815e-12	3.3038e-11	yes	down	12.6833	5.55667	12.49	11.63	13.93	6.18	5.64	4.85	BBA_09322	chitin synthase
gene3709	0.475508	-1.07246	3.96503	0.000108385	0.000242336	yes	down	4.08	1.79	3.9	4.67	3.67	1.63	1.8	1.94	BBA_03710	fungal specific transcription factor
gene8300	0.475927	-1.07119	4.0824	8.27181e-05	0.000187999	yes	down	14.86	6.58	14.78	14.46	15.34	8.17	6.47	5.1	BBA_08301	hypothetical protein
gene2303	0.476019	-1.07091	3.61387	0.000243292	0.000517253	yes	down	29.8767	13.1533	31.43	26.78	31.42	11.57	17.63	10.26	BBA_02304	hypothetical protein
gene66	0.476155	-1.0705	1.3682	0.0428349	0.0640396	yes	down	3.01333	1.33667	2.38	3.83	2.83	1.29	1.68	1.04	BBA_00067	2-nitropropane dioxygenase
gene2332	0.476328	-1.06997	2.17452	0.00669088	0.0115739	yes	down	99.4667	44.0867	48.54	136.6	113.26	42.78	41.83	47.65	BBA_02333	carbamoyl-phosphate synthase subunit L
gene6751	0.476629	-1.06906	16.6194	2.40233e-17	1.69305e-16	yes	down	25.2867	10.92	25	24.88	25.98	12.02	11.38	9.36	BBA_06752	ubiquinol--cytochrome-c reductase assembly factor
gene3301	0.476711	-1.06881	5.03376	9.2522e-06	2.37048e-05	yes	down	13.97	5.62	16.45	10.68	14.78	3.34	5.28	8.24	BBA_03302	histidinolphosphatase-like protein
gene1292	0.476904	-1.06823	1.51512	0.0305409	0.0469365	yes	down	1.60333	0.696667	2.09	1.42	1.3	0.55	0.73	0.81	BBA_01293	hypothetical protein
gene3657	0.477033	-1.06784	6.16059	6.90886e-07	2.00482e-06	yes	down	26.2833	11.61	21.56	26.4	30.89	13.48	10.71	10.64	BBA_03658	transcription factor
gene4258	0.477034	-1.06784	8.25833	5.5166e-09	1.96947e-08	yes	down	90.0933	39.93	80.36	100.71	89.21	42.37	40.93	36.49	BBA_04259	hypothetical protein
gene9301	0.477156	-1.06747	6.31794	4.80903e-07	1.42078e-06	yes	down	50.5067	22.1967	64.6	42.98	43.94	23.33	21.71	21.55	BBA_09302	dihydrodipicolinate synthase
gene556	0.477207	-1.06731	1.61509	0.0242608	0.037966	yes	down	7.00333	3.08667	10.13	4.37	6.51	3.26	2.9	3.1	BBA_00557	activator of Hsp90 ATPase 1 family protein
gene3961	0.477899	-1.06522	6.23494	5.82181e-07	1.70353e-06	yes	down	103.593	46.21	96.14	102.17	112.47	53.79	50.06	34.78	BBA_03962	hypothetical protein
gene9091	0.478061	-1.06473	39.4069	3.91806e-40	9.55771e-39	yes	down	134.39	63.0367	146.17	125.55	131.45	66.72	60.71	61.68	BBA_09092	putative dis1-suppressing protein kinase dsk1
gene839	0.478258	-1.06414	12.6097	2.45646e-13	1.30309e-12	yes	down	38.7367	17.0967	41.06	37.46	37.69	17.26	16.19	17.84	BBA_00840	PQ loop repeat protein
gene1641	0.478338	-1.0639	1.56085	0.0274886	0.0426748	yes	down	77.71	33.0933	115.66	28.3	89.17	28.58	34.81	35.89	BBA_01642	hypothetical protein
gene129	0.478706	-1.06279	16.5512	2.81041e-17	1.95947e-16	yes	down	30.2867	13.3833	29.11	30.51	31.24	14.52	12.9	12.73	BBA_00130	WD domain-containing protein
gene215	0.478911	-1.06217	11.1226	7.53966e-12	3.54071e-11	yes	down	113.287	51.5133	99.48	117.46	122.92	56.64	47.78	50.12	BBA_00216	ubiquitin-conjugating enzyme
gene5973	0.479099	-1.0616	1.43485	0.0367406	0.0555998	yes	down	6.4	2.82	3.79	7.99	7.42	1.67	3.52	3.27	BBA_05974	hypothetical protein
gene1874	0.479331	-1.06091	33.7233	1.89103e-34	3.53691e-33	yes	down	91.0567	36.9833	98.69	83.51	90.97	43.09	34.13	33.73	BBA_01875	arginase-like protein
gene822	0.47949	-1.06043	7.39345	4.04154e-08	1.33112e-07	yes	down	21.3233	10.6867	20.09	23.63	20.25	10.92	10.87	10.27	BBA_00823	telomere-binding alpha subunit central domain-containing protein
gene6781	0.479566	-1.0602	7.73238	1.85191e-08	6.29442e-08	yes	down	17.28	7.62667	20.29	16.23	15.32	8.07	6.67	8.14	BBA_06782	phosphatidylinositol N-acetylglucosaminyltransferase
gene2149	0.479776	-1.05957	4.68707	2.05554e-05	5.02933e-05	yes	down	16.2167	7.78667	12.53	17.63	18.49	10.35	8.1	4.91	BBA_02150	GNAT family acetyltransferase, putative
gene2438	0.479832	-1.0594	4.94084	1.14592e-05	2.89949e-05	yes	down	37.52	16.5167	48.83	30.9	32.83	17.4	14.05	18.1	BBA_02439	pelota-like protein
gene7466	0.480105	-1.05858	4.27417	5.31904e-05	0.000123208	yes	down	31.0167	13.8533	27.89	30.1	35.06	18.41	10.95	12.2	BBA_07467	hypothetical protein
gene624	0.480184	-1.05834	4.35778	4.38753e-05	0.000102874	yes	down	19.8	8.75667	19.36	18.87	21.17	8.86	6.36	11.05	BBA_00625	Glycoside hydrolase, catalytic core
gene2385	0.480306	-1.05797	1.4706	0.033838	0.0515983	yes	down	5.97667	2.69667	5.65	6.93	5.35	3.74	2.39	1.96	BBA_02386	hypothetical protein
gene2029	0.480373	-1.05777	5.32584	4.72242e-06	1.24984e-05	yes	down	23.8833	12.9367	15.85	29.41	26.39	16.08	11.55	11.18	BBA_02030	aldehyde dehydrogenase
gene5919	0.480442	-1.05757	6.24733	5.6581e-07	1.65761e-06	yes	down	36.7667	16.0167	44.78	35.35	30.17	16.58	14.68	16.79	BBA_05920	hypothetical protein
gene62	0.480731	-1.0567	5.87568	1.33145e-06	3.76641e-06	yes	down	34.9667	15.6233	40.32	35.26	29.32	17.29	15.09	14.49	BBA_00063	AMP-binding enzyme, putative
gene1315	0.480739	-1.05667	6.37673	4.20024e-07	1.24732e-06	yes	down	10.15	4.49333	9	9.37	12.08	4.52	3.94	5.02	BBA_01316	tetratricopeptide-like protein
gene4293	0.480744	-1.05666	1.97688	0.0105468	0.0176267	yes	down	43.58	16.3467	67.31	40.95	22.48	18.37	16.97	13.7	BBA_04294	short chain dehydrogenase
gene6106	0.480932	-1.05609	7.33771	4.59507e-08	1.50335e-07	yes	down	19.81	8.76	22.07	19.74	17.62	8.17	9.04	9.07	BBA_06107	hypothetical protein
gene1517	0.481104	-1.05558	2.81275	0.00153903	0.0029618	yes	down	5.21333	2.33	3.47	5.88	6.29	3.02	2.16	1.81	BBA_01518	DNA polymerase family B
gene4994	0.481194	-1.05531	5.61382	2.4332e-06	6.65965e-06	yes	down	58.1033	25.91	44.99	61.02	68.3	30.23	24.67	22.83	BBA_04995	ribonucleoside-diphosphate reductase large chain
gene3646	0.48125	-1.05514	19.1071	7.81446e-20	6.53342e-19	yes	down	105.027	46.6467	107.14	105.07	102.87	47.3	43.53	49.11	BBA_03647	BSD domain-containing protein
gene4375	0.481655	-1.05393	8.13561	7.31801e-09	2.58522e-08	yes	down	52.0967	23.3867	45.54	54.43	56.32	25.6	24.41	20.15	BBA_04376	hypothetical protein
gene9322	0.481735	-1.05369	5.43867	3.64188e-06	9.75222e-06	yes	down	35.8233	16.02	37.71	31.25	38.51	16.79	18.25	13.02	BBA_09323	hypothetical protein
gene4030	0.481864	-1.0533	5.50301	3.14043e-06	8.48375e-06	yes	down	142.14	63.5667	140.19	132.28	153.95	79.03	66.85	44.82	BBA_04031	hypothetical protein
gene6103	0.482164	-1.0524	5.70548	1.97025e-06	5.46085e-06	yes	down	17.4267	5.28333	14.35	19	18.93	5.42	5.5	4.93	BBA_06104	LIM domain-containing protein
gene1022	0.482266	-1.0521	3.77184	0.000169105	0.000367761	yes	down	21.1633	7.30667	16.12	23.5	23.87	5.58	6.17	10.17	BBA_01023	veA protein
gene247	0.482297	-1.05201	5.45696	3.49172e-06	9.37322e-06	yes	down	5.60667	2.26	5.79	5.76	5.27	2.54	2.33	1.91	BBA_00248	hypothetical protein
gene9968	0.482306	-1.05198	18.2997	5.0151e-19	3.98196e-18	yes	down	150.043	66.54	164.89	130.49	154.75	66.68	67.18	65.76	BBA_09969	tryptophanyl-tRNA synthetase
gene1472	0.482588	-1.05114	7.04288	9.05987e-08	2.87086e-07	yes	down	164.613	73.1433	207.14	138.53	148.17	73.23	67.31	78.89	BBA_01473	DUF292 domain-containing protein
gene2754	0.482979	-1.04997	20.1582	6.94765e-21	6.18961e-20	yes	down	26.6967	11.74	25.99	25.59	28.51	12.81	11.22	11.19	BBA_02755	VTC domain-containing protein
gene2093	0.483083	-1.04966	13.6933	2.02635e-14	1.16257e-13	yes	down	41.25	18.4033	46.61	38.6	38.54	19.45	17.3	18.46	BBA_02094	hydantoinase/carbamoylase family amidase
gene3537	0.483265	-1.04911	15.4132	3.86209e-16	2.4676e-15	yes	down	117.007	45.62	105.98	132.22	112.82	46.7	45.77	44.39	BBA_03538	RNA recognition domain-containing protein
gene6529	0.48328	-1.04907	2.25741	0.00552831	0.00969834	yes	down	49.89	21.65	85.58	31.9	32.19	19.12	15.82	30.01	BBA_06530	aminotransferase class-V
gene7909	0.483294	-1.04903	4.63723	2.30552e-05	5.60452e-05	yes	down	8.87667	3.96	7.89	8.05	10.69	4.54	4.21	3.13	BBA_07910	pentatricopeptide repeat domain-containing protein
gene7733	0.483564	-1.04822	6.73476	1.84179e-07	5.67266e-07	yes	down	27.7567	13.18	22.82	26.04	34.41	13.32	12.26	13.96	BBA_07734	DNA lyase
gene3675	0.484038	-1.04681	15.2428	5.71755e-16	3.61767e-15	yes	down	107.213	47.7067	100.05	100.11	121.48	51.05	46.74	45.33	BBA_03676	thymidylate kinase
gene7542	0.484267	-1.04613	4.39935	3.98705e-05	9.3979e-05	yes	down	8	3.55667	10.05	6.9	7.05	3.69	2.98	4	BBA_07543	Leucine Rich Repeat domain protein
gene9896	0.484306	-1.04601	8.05957	8.71818e-09	3.05558e-08	yes	down	53.5033	24.07	58.34	48.54	53.63	26.01	20.98	25.22	BBA_09897	FluG domain-containing protein
gene5992	0.484386	-1.04577	1.59078	0.0256577	0.039991	yes	down	5.54333	2.16667	8.34	4.23	4.06	1.09	2.33	3.08	BBA_05993	peptidase M20D
gene3095	0.484392	-1.04575	10.2559	5.54771e-11	2.3991e-10	yes	down	53.3033	23.89	48.4	56.33	55.18	24.12	23.28	24.27	BBA_03096	ribonuclease H
gene3912	0.484517	-1.04538	21.6629	2.17298e-22	2.13414e-21	yes	down	25.0633	12.21	26.59	20.8	27.8	14.79	11.17	10.67	BBA_03913	protein kinase
gene4871	0.484825	-1.04446	4.40409	3.94376e-05	9.30483e-05	yes	down	11.0567	4.97333	9.23	11.54	12.4	6.15	5.05	3.72	BBA_04872	variant SH3 domain-containing protein
gene10210	0.485304	-1.04304	8.9339	1.16439e-09	4.43366e-09	yes	down	79.7067	35.7167	68.66	81.46	89	34.86	35.49	36.8	BBA_10211	CRAL/TRIO domain-containing protein
gene96	0.485908	-1.04124	1.69032	0.0204024	0.032362	yes	down	10.33	4.69	10.49	10.56	9.94	6.28	5.63	2.16	BBA_00097	3-hydroxyacyl-CoA dehyrogenase
gene4392	0.485912	-1.04123	12.4776	3.33003e-13	1.75793e-12	yes	down	6.82333	2.8	6.33	7.03	7.11	2.92	2.92	2.56	BBA_04393	C6 transcription factor, putative
gene8713	0.486597	-1.0392	3.95133	0.000111859	0.000249704	yes	down	23.4233	10.41	25.38	21.05	23.84	7.93	9.43	13.87	BBA_08714	phosphatidylinositolglycan class N
gene10310	0.48663	-1.0391	6.5231	2.99846e-07	9.03882e-07	yes	down	12.8267	5.87667	11.54	13.02	13.92	6.44	6.27	4.92	BBA_10311	BTB/POZ domain protein
gene10242	0.486844	-1.03847	5.09096	8.11028e-06	2.08996e-05	yes	down	55.5533	25.71	42.92	57.4	66.34	30.76	25.02	21.35	BBA_10243	checkpoint serine/threonine-protein kinase BUB1
gene2479	0.486912	-1.03827	2.06146	0.00868043	0.0147366	yes	down	61.9567	60.8367	44.08	81.71	60.08	63.03	58.52	60.96	BBA_02480	stalk rot protein
gene7039	0.487035	-1.0379	6.12375	7.52048e-07	2.17295e-06	yes	down	27.6633	12.49	23.74	29.56	29.69	13.03	12.89	11.55	BBA_07040	RNA polymerase III subunit Rpc25
gene9253	0.48706	-1.03783	14.4382	3.64617e-15	2.19759e-14	yes	down	144.913	66.49	141.6	149.6	143.54	64.27	62.86	72.34	BBA_09254	nitrate assimilation regulatory protein nirA
gene6503	0.487148	-1.03757	5.34422	4.52666e-06	1.19967e-05	yes	down	44.7967	22.4267	41.75	45.74	46.9	24.59	23.93	18.76	BBA_06504	proline-rich early nodulin
gene1761	0.487517	-1.03648	11.8641	1.36749e-12	6.83186e-12	yes	down	88.19	31.9133	80.51	95.02	89.04	33.93	27.22	34.59	BBA_01762	hypothetical protein
gene2881	0.487713	-1.0359	17.4101	3.88958e-18	2.90663e-17	yes	down	43.5433	20.3567	42.66	41.11	46.86	20.87	20.75	19.45	BBA_02882	zinc knuckle protein
gene10312	0.48776	-1.03576	19.691	2.03719e-20	1.76821e-19	yes	down	305.403	139.043	327.76	294.68	293.77	141.5	142.29	133.34	BBA_10313	transmembrane protein 32
gene1973	0.488012	-1.03501	4.06502	8.60946e-05	0.000195174	yes	down	37.9933	18.2633	28.96	37.9	47.12	21.79	17.59	15.41	BBA_01974	rhodanese-like domain-containing protein
gene7076	0.488108	-1.03473	1.99261	0.0101716	0.0170521	yes	down	81.0967	37.0967	116.8	66.94	59.55	29.52	37.18	44.59	BBA_07077	mll5682 protein
gene8192	0.488198	-1.03446	8.19622	6.36466e-09	2.2574e-08	yes	down	32.6233	14.7333	27.68	34.94	35.25	16.3	14.08	13.82	BBA_08193	C2 domain-containing protein
gene3102	0.488403	-1.03386	6.3199	4.78738e-07	1.41524e-06	yes	down	360.527	161.923	432.31	307.6	341.67	148.82	144.73	192.22	BBA_03103	RNA recognition domain-containing protein
gene1557	0.488409	-1.03384	3.67753	0.000210123	0.000451079	yes	down	20.0567	8.53667	13.72	21.6	24.85	10.87	8.1	6.64	BBA_01558	GTPase-activator protein for Ras-like GTPase
gene7623	0.488681	-1.03304	11.3424	4.54534e-12	2.17847e-11	yes	down	152.98	69.7367	150.1	154.65	154.19	68.26	66.21	74.74	BBA_07624	cupin 2
gene9323	0.488714	-1.03294	5.24419	5.69908e-06	1.4926e-05	yes	down	9.89333	4.47	10.66	10.7	8.32	5.29	4.64	3.48	BBA_09324	ABC transporter
gene7892	0.48876	-1.0328	11.3688	4.27728e-12	2.05402e-11	yes	down	74.18	51.82	78.68	70.05	73.81	46.98	46.81	61.67	BBA_07893	CCCH zinc finger protein
gene264	0.489488	-1.03066	15.43	3.7152e-16	2.37685e-15	yes	down	26.0933	12.1767	27.4	22.78	28.1	12.17	12.11	12.25	BBA_00265	morphogenesis protein
gene3940	0.490779	-1.02686	2.63828	0.00229994	0.00429762	yes	down	187.263	85.6067	106.81	245.69	209.29	89.82	87.81	79.19	BBA_03941	hypothetical protein
gene9970	0.490792	-1.02682	10.9948	1.01212e-11	4.68778e-11	yes	down	92.7	42.2667	98.8	95.31	83.99	47.51	39.55	39.74	BBA_09971	ribosomal protein S10p/S20e
gene2707	0.490907	-1.02648	15.205	6.23672e-16	3.93852e-15	yes	down	35.9	16.27	34.55	36.71	36.44	17.48	14.58	16.75	BBA_02708	arginine rich protein
gene2538	0.491283	-1.02537	19.2152	6.09289e-20	5.13356e-19	yes	down	142.547	64.6133	152.59	142.19	132.86	68.69	59.74	65.41	BBA_02539	enoyl-CoA hydratase/isomerase
gene7022	0.491609	-1.02442	4.74077	1.81649e-05	4.4803e-05	yes	down	27.71	12.2267	34.48	26.89	21.76	10.16	11.89	14.63	BBA_07023	meiosis-specific serine/threonine-protein kinase mek1
gene2806	0.492117	-1.02293	7.17068	6.75019e-08	2.17174e-07	yes	down	75.5933	34.44	65.25	75.26	86.27	39.49	34.9	28.93	BBA_02807	hypothetical protein
gene2330	0.492323	-1.02232	2.6238	0.00237793	0.00443319	yes	down	58.8833	25.0033	35.11	65.89	75.65	20.72	23.97	30.32	BBA_02331	membrane transporter
gene8063	0.492412	-1.02206	16.533	2.93074e-17	2.03901e-16	yes	down	127.853	58.2633	141.48	118.89	123.19	60.68	59.17	54.94	BBA_08064	casein kinase II beta subunit
gene2910	0.492549	-1.02166	3.62809	0.000235456	0.000502011	yes	down	65.3033	29.3733	73.48	61.55	60.88	23.05	24.17	40.9	BBA_02911	AT hook domain-containing protein
gene736	0.492645	-1.02138	6.65376	2.21943e-07	6.78664e-07	yes	down	26.9267	12.3867	21.58	28.22	30.98	14.06	12.1	11	BBA_00737	dimethylaniline monooxygenase 3
gene3876	0.492696	-1.02123	6.99149	1.0198e-07	3.21652e-07	yes	down	154.773	70.4733	124.55	170.05	169.72	72.79	66.62	72.01	BBA_03877	chromo domain-containing protein
gene5404	0.492734	-1.02112	1.57217	0.0267814	0.0416495	yes	down	1.97	0.893333	2.07	1.38	2.46	0.93	1	0.75	BBA_05405	hypothetical protein
gene6591	0.492857	-1.02076	4.55764	2.76926e-05	6.68533e-05	yes	down	19.8767	9.10333	18.41	23.41	17.81	10.02	8.63	8.66	BBA_06592	hypothetical protein
gene8496	0.493219	-1.0197	24.4553	3.5055e-25	4.04373e-24	yes	down	49.7767	27.1733	60.06	43.21	46.06	27.62	26.1	27.8	BBA_08497	Glycoside hydrolase, family 20
gene3676	0.49332	-1.0194	5.56289	2.73597e-06	7.43837e-06	yes	down	81.4933	37.01	87.63	60.21	96.64	40.91	31.98	38.14	BBA_03677	hypothetical protein
gene5337	0.493373	-1.01925	16.2163	6.07685e-17	4.15691e-16	yes	down	18.8333	9.65	19.56	16.55	20.39	11.12	9.34	8.49	BBA_05338	SRF-type transcription factor
gene8842	0.493539	-1.01877	17.1389	7.26329e-18	5.35011e-17	yes	down	76.62	40.5133	71.46	74.78	83.62	39.19	40.78	41.57	BBA_08843	fungal specific transcription factor
gene6647	0.493733	-1.0182	3.36375	0.000432764	0.00089499	yes	down	290.103	133.017	411.4	229.21	229.7	137.96	112.87	148.22	BBA_06648	molybdopterin synthase large subunit
gene5334	0.493948	-1.01757	6.22788	5.91721e-07	1.72886e-06	yes	down	20.3133	9.57667	17.66	20.71	22.57	9.69	10.41	8.63	BBA_05335	glycine-rich protein
gene7927	0.493981	-1.01747	3.4615	0.00034554	0.000722237	yes	down	25.3667	11.6767	25.72	20.19	30.19	13.28	11.22	10.53	BBA_07928	Mpv17/PMP22 family protein
gene8554	0.494308	-1.01652	18.284	5.20036e-19	4.1257e-18	yes	down	105.57	49.4567	108.27	96.39	112.05	51.27	46.7	50.4	BBA_08555	triose-phosphate transporter
gene1365	0.494412	-1.01621	3.97119	0.00010686	0.000239364	yes	down	28.1067	12.72	38.6	20.95	24.77	13.19	11.82	13.15	BBA_01366	dopa decarboxylase (aromatic L-amino acid decarboxylase)
gene2596	0.494633	-1.01557	4.59819	2.52238e-05	6.10742e-05	yes	down	11.4833	4.17333	8.36	12.44	13.65	4.27	4.24	4.01	BBA_02597	WD domain-containing protein
gene95	0.494765	-1.01519	7.54489	2.85176e-08	9.53274e-08	yes	down	7.99	3.75333	7.74	8.72	7.51	4.08	3.9	3.28	BBA_00096	hypothetical protein
gene5641	0.495229	-1.01383	3.21432	0.000610495	0.00124001	yes	down	43.2567	20.7467	69	27.95	32.82	19.87	20.75	21.62	BBA_05642	hypothetical protein
gene3884	0.495613	-1.01271	4.07	8.51134e-05	0.000193137	yes	down	196.81	134.08	154.93	199.21	236.29	107.83	142.42	151.99	BBA_03885	hypothetical protein
gene4195	0.495854	-1.01201	1.75565	0.0175528	0.0282436	yes	down	12.2533	5.93333	5.62	16.19	14.95	5.67	5.19	6.94	BBA_04196	Cytochrome P450 CYP504A6
gene5735	0.496118	-1.01124	4.26842	5.38989e-05	0.000124672	yes	down	11.79	5.55	16.06	9.17	10.14	5.76	5.83	5.06	BBA_05736	MFS monosaccharide transporter (Hxt8)
gene287	0.49629	-1.01075	4.42748	3.73697e-05	8.84896e-05	yes	down	157.793	72.72	128.64	189.21	155.53	83.82	70.31	64.03	BBA_00288	RNA polymerase N/8 kDa subunit
gene3144	0.496378	-1.01049	4.808	1.55595e-05	3.87383e-05	yes	down	85.82	39.7767	70.59	94.1	92.77	46.41	41.39	31.53	BBA_03145	ribosomal protein L24e
gene6046	0.496782	-1.00932	10.597	2.52932e-11	1.12361e-10	yes	down	21.2967	9.77667	20.86	21.56	21.47	10.69	8.85	9.79	BBA_06047	phosphotransferase enzyme family protein
gene2396	0.49685	-1.00912	1.48658	0.0326151	0.0498969	yes	down	135.517	62.8867	211.52	110.71	84.32	74.13	50.77	63.76	BBA_02397	DnaJ domain-containing protein
gene2644	0.496938	-1.00886	3.44245	0.000361035	0.000753177	yes	down	20.7667	9.22667	27.1	16.42	18.78	10.57	10.17	6.94	BBA_02645	beta-1, 3-glucan binding protein
gene5058	0.496996	-1.00869	5.1063	7.82884e-06	2.02116e-05	yes	down	43.0867	26.2433	41.08	43.58	44.6	25.15	32.78	20.8	BBA_05059	hypothetical protein
gene2909	0.497128	-1.00831	1.30863	0.0491329	0.0726008	yes	down	355.607	158.82	578.63	223.15	265.04	84.4	122.4	269.66	BBA_02910	methionine aminopeptidase
gene2323	0.497599	-1.00694	18.2765	5.29109e-19	4.19428e-18	yes	down	77.48	21.54	70.96	79.7	81.78	23.46	19.84	21.32	BBA_02324	protein kinase rad3
gene8566	0.497671	-1.00674	4.87758	1.32562e-05	3.32748e-05	yes	down	21.0467	9.67333	17.55	23.43	22.16	9.96	10.73	8.33	BBA_08567	methyltransferase domain-containing protein
gene549	0.497769	-1.00645	5.14012	7.24243e-06	1.87519e-05	yes	down	65.2567	24.4767	67.85	72.33	55.59	27.04	26.32	20.07	BBA_00550	DUF757 domain-containing protein
gene9973	0.49829	-1.00494	10.4865	3.26232e-11	1.43748e-10	yes	down	55.67	25.6267	49.27	56.41	61.33	28.03	24.8	24.05	BBA_09974	Exocyst complex subunit Sec15
gene7051	0.498514	-1.00429	3.32686	0.000471124	0.000970015	yes	down	15.3367	7.08	12.24	13.87	19.9	8.74	7.12	5.38	BBA_07052	hypothetical protein
gene7167	0.498662	-1.00387	5.15858	6.94101e-06	1.80194e-05	yes	down	27.3033	12.5567	28.28	29.6	24.03	11.21	12.19	14.27	BBA_07168	zinc finger protein RTS2
gene8886	0.498707	-1.00374	10.8913	1.28446e-11	5.88232e-11	yes	down	113.373	94.34	126.23	101.63	112.26	102.03	96.66	84.33	BBA_08887	osmosensor protein MOS1
gene9574	0.49901	-1.00286	8.75975	1.7388e-09	6.49942e-09	yes	down	22.9267	11.0733	22.16	23.53	23.09	12.96	11.39	8.87	BBA_09575	hypothetical protein
gene9272	0.499215	-1.00227	7.53442	2.92134e-08	9.75641e-08	yes	down	70.5867	28.24	95.14	59.61	57.01	27.48	25.3	31.94	BBA_09273	amidohydrolase-like protein
gene4020	0.49923	-1.00222	8.58784	2.58324e-09	9.51043e-09	yes	down	25.27	10.8033	30.07	21.77	23.97	11.77	11.68	8.96	BBA_04021	UPF0052 domain-containing protein
gene2512	0.499307	-1.002	2.1973	0.00634898	0.0110214	yes	down	87.9433	23.3967	136	65.06	62.77	27.82	22.08	20.29	BBA_02513	hypothetical protein
gene9239	0.499411	-1.0017	10.5616	2.74396e-11	1.21674e-10	yes	down	77	37.6267	67.9	79.77	83.33	39.03	34.24	39.61	BBA_09240	putative ANP1 protein
gene4250	0.499582	-1.00121	10.5109	3.08405e-11	1.36015e-10	yes	down	21.04	9.72	21.36	21.53	20.23	10.44	9.46	9.26	BBA_04251	hypothetical protein
gene756	0.499756	-1.00071	7.58162	2.62047e-08	8.78761e-08	yes	down	21.03	9.92667	19.03	21.28	22.78	11.52	9.7	8.56	BBA_00757	RNA-metabolising metallo-beta-lactamase
gene8934	0.499813	-1.00054	4.88019	1.31769e-05	3.30844e-05	yes	down	7.27	3.31	8.39	5.87	7.55	3.47	3.06	3.4	BBA_08935	methyltransferase domain-containing protein
gene7267	0.500038	-0.999891	11.451	3.54032e-12	1.71019e-11	yes	down	151.96	60.4467	165.45	151.5	138.93	67	59.77	54.57	BBA_07268	Ham1 family protein
gene10276	0.500171	-0.999505	5.72631	1.87797e-06	5.21934e-06	yes	down	47.7467	22.1267	40.59	48.27	54.38	24.27	23.76	18.35	BBA_10277	hypothetical protein
gene757	0.500339	-0.999023	2.68937	0.0020447	0.0038553	yes	down	21.6467	10.09	22.69	18.7	23.55	13.41	10.34	6.52	BBA_00758	protein sys1
gene1726	0.500376	-0.998914	7.8519	1.40636e-08	4.83549e-08	yes	down	28.3333	12.92	25	26.98	33.02	12.26	12.27	14.23	BBA_01727	hypothetical protein
gene5754	0.500391	-0.998873	2.64751	0.00225158	0.00421047	yes	down	6.12	3.32667	7.08	6.03	5.25	3.21	2.2	4.57	BBA_05755	hypothetical protein
gene4743	0.500597	-0.998279	7.6695	2.14043e-08	7.22239e-08	yes	down	106.573	49.7767	98.72	110.11	110.89	60.88	46.92	41.53	BBA_04744	Nucleosome assembly protein (NAP)
gene9524	0.500841	-0.997575	4.65087	2.23426e-05	5.44463e-05	yes	down	15.68	7.23667	14.08	16.79	16.17	6.06	7.6	8.05	BBA_09525	reverse transcriptase
gene8147	0.501324	-0.996184	12.8201	1.51306e-13	8.17721e-13	yes	down	152.017	71.4167	170.88	146.7	138.47	68.97	76.37	68.91	BBA_08148	helix-loop-helix DNA-binding domain-containing protein
gene4574	0.501481	-0.995733	1.35853	0.0437994	0.0653418	yes	down	26.01	11.8033	42.38	18.11	17.54	6.59	13.68	15.14	BBA_04575	iron permease FTR1 family protein
gene1059	0.501503	-0.995669	9.77988	1.66005e-10	6.88662e-10	yes	down	47.2533	20.79	52.1	44.8	44.86	21.81	20.11	20.45	BBA_01060	pinin/SDK/memA domain protein
gene9706	0.501754	-0.994947	2.36113	0.00435383	0.00775758	yes	down	220.793	102.693	341.85	159.96	160.57	108.96	85.97	113.15	BBA_09707	hypothetical protein
gene6305	0.501824	-0.994747	1.72991	0.0186246	0.0297884	yes	down	50.2367	17.3867	93.41	30.1	27.2	20.49	18.09	13.58	BBA_06306	ATP synthase F0
gene9312	0.502032	-0.994149	11.4674	3.4085e-12	1.65141e-11	yes	down	57.7033	21.6867	55.62	56.34	61.15	23.49	21.67	19.9	BBA_09313	hypothetical protein
gene8933	0.50231	-0.993351	4.24464	5.69327e-05	0.00013141	yes	down	9.01333	3.95667	7.1	11.71	8.23	3.94	2.5	5.43	BBA_08934	proline dehydrogenase
gene1926	0.502393	-0.993113	4.75605	1.75368e-05	4.33633e-05	yes	down	59.43	39.9167	39.71	65.64	72.94	53.96	33.25	32.54	BBA_01927	3-isopropylmalate dehydrogenase
gene7296	0.502619	-0.992462	1.73067	0.0185922	0.0297415	yes	down	114.357	56.9667	198.09	72.82	72.16	59.72	48.86	62.32	BBA_07297	oxidoreductase, short-chain dehydrogenase/reductase
gene5527	0.502897	-0.991665	12.2558	5.5493e-13	2.88128e-12	yes	down	156.44	72.3467	164.34	141.88	163.1	66.79	72.64	77.61	BBA_05528	WW domain-containing protein
gene8753	0.502981	-0.991423	3.65792	0.000219827	0.000470537	yes	down	17.5133	8.17	18.52	19.99	14.03	9.68	8.4	6.43	BBA_08754	phosphonoacetate hydrolase
gene214	0.503259	-0.990626	7.68162	2.08152e-08	7.03573e-08	yes	down	14.09	5.78667	14.12	11.76	16.39	5.4	6.71	5.25	BBA_00215	serine/threonine-protein kinase chk1
gene8893	0.503451	-0.990077	7.52178	3.0076e-08	1.0024e-07	yes	down	122.647	77.1133	149.12	95.14	123.68	83.82	77.37	70.15	BBA_08894	NIPSNAP family protein
gene880	0.503579	-0.98971	8.89232	1.28138e-09	4.85644e-09	yes	down	87.8067	40.7267	83.55	80.78	99.09	40.17	36.76	45.25	BBA_00881	Cytochrome P450 CYP541A2
gene3996	0.503822	-0.989015	1.35469	0.0441887	0.0658422	yes	down	1.91	0.883333	1.58	2.22	1.93	0.7	0.68	1.27	BBA_03997	flavin-containing amine oxidase
[truncated: 4,638 more rows]

## Sheet: Table S5 CDA stranscriptome
Table S5. Ttranscriptome results of CDA cultures (CDA_Rad6/CDA_WT).
Gene_id	FC(Rad6/WT)	Log2FC(Rad6/WT)	Pvalue	Padjust	Significant	Regulate	WT	Rad6	WT_1	WT_2	WT_3	Rad6_1	Rad6_2	Rad6_3	Gene name	Gene description
gene3105	5.58737e-05	-14.1275	5.56401e-30	4.50376e-29	yes	down	239.73	0	293	258.67	167.52	0	0	0	BBA_03106	xaa-pro dipeptidase
gene6424	7.22842e-05	-13.756	4.77457e-31	4.01788e-30	yes	down	49.4667	0	55.06	38.42	54.92	0	0	0	BBA_06425	beta-galactosidase
gene9513	0.000102122	-13.2574	1.24907e-28	9.5265e-28	yes	down	24.72	0	27.64	17.03	29.49	0	0	0	BBA_09514	xanthine dehydrogenase
gene3934	0.000110862	-13.139	1.30693e-24	8.29677e-24	yes	down	298.443	0	187.49	399.34	308.5	0	0	0	BBA_03935	hypothetical protein
gene8143	0.000114166	-13.0966	1.06105e-27	7.7593e-27	yes	down	70.5967	0	91.28	69.29	51.22	0	0	0	BBA_08144	hypothetical protein
gene3399	0.000118848	-13.0386	5.87227e-28	4.35958e-27	yes	down	62.0467	0	73.75	48.53	63.86	0	0	0	BBA_03400	Cytochrome P450 CYP503B1
gene2632	0.000123821	-12.9795	7.16366e-28	5.30219e-27	yes	down	85.4433	0	94.72	84.34	77.27	0	0	0	BBA_02633	alpha/beta hydrolase fold-3 domain containing protein
gene1960	0.000146888	-12.733	1.60511e-26	1.10827e-25	yes	down	57.0867	0	67.5	39.98	63.78	0	0	0	BBA_01961	hypothetical protein
gene3885	0.000159277	-12.6162	3.27462e-26	2.23259e-25	yes	down	87.26	0	105.68	67.59	88.51	0	0	0	BBA_03886	hypothetical protein
gene1303	0.000162759	-12.585	2.87607e-14	1.1204e-13	yes	down	30.08	0	43.25	6.45	40.54	0	0	0	BBA_01304	metallothionein expression activator
gene113	0.000202618	-12.269	1.59841e-21	8.93388e-21	yes	down	42.1933	0	49.91	21.48	55.19	0	0	0	BBA_00114	hypothetical protein
gene9849	0.000233896	-12.0618	1.39338e-20	7.50048e-20	yes	down	28.3633	0	15.9	37.55	31.64	0	0	0	BBA_09850	putative pyruvate decarboxylase
gene6375	0.000237545	-12.0395	5.07602e-19	2.52895e-18	yes	down	41.9067	0	28.88	66.8	30.04	0	0	0	BBA_06376	glycine-rich cell wall structural protein 1
gene7502	0.000238483	-12.0338	3.57459e-23	2.13993e-22	yes	down	27.59	0	40.15	22.64	19.98	0	0	0	BBA_07503	2-C-methyl-D-erythritol 2,4-cyclodiphosphate synthase
gene3640	0.000243347	-12.0047	3.12139e-23	1.87322e-22	yes	down	16.2133	0	19.22	9.58	19.84	0	0	0	BBA_03641	arrestin domain-containing protein
gene6750	0.000256738	-11.9274	0.00226615	0.00388904	yes	down	9.74	0	11.88	0	17.34	0	0	0	BBA_06751	canalicular multispecific organic anion transporter 1
gene6991	0.000261446	-11.9012	6.23956e-19	3.09601e-18	yes	down	56.6233	0	36.96	88.18	44.73	0	0	0	BBA_06992	short chain dehydrogenase
gene1081	0.000281461	-11.7948	0.00253631	0.00432231	yes	down	9.25333	0	3.44	0	24.32	0	0	0	BBA_01082	chromatin remodeling complex SWI/SNF, component SWI2 and ATPase
gene469	0.00033131	-11.5595	5.06047e-22	2.88453e-21	yes	down	23.7567	0	18.42	28.24	24.61	0	0	0	BBA_00470	ATP-grasp enzyme-like protein
gene3030	0.000399428	-11.2898	3.53485e-20	1.86075e-19	yes	down	22.7067	0	32.75	12.39	22.98	0	0	0	BBA_03031	lipase 2 precursor
gene5964	0.0004847	-11.0106	1.2023e-19	6.15321e-19	yes	down	20.4267	0	28.56	14.39	18.33	0	0	0	BBA_05965	hypothetical protein
gene646	0.000488107	-11.0005	2.07472e-20	1.10464e-19	yes	down	13.6867	0	12.87	13.98	14.21	0	0	0	BBA_00647	hypothetical protein
gene6410	0.000495958	-10.9775	5.5302e-20	2.877e-19	yes	down	16.94	0	13.24	19.43	18.15	0	0	0	BBA_06411	Gti1/Pac2 family protein
gene1288	0.000555678	-10.8135	3.55413e-19	1.78437e-18	yes	down	13.61	0	17.87	12.09	10.87	0	0	0	BBA_01289	eukaryotic and archaeal DNA primase small subunit
gene7657	0.000593166	-10.7193	6.59566e-14	2.51815e-13	yes	down	15.14	0	15.31	5.71	24.4	0	0	0	BBA_07658	pre-mRNA cleavage complex II protein Clp1
gene7656	0.000606266	-10.6878	1.06658e-18	5.22852e-18	yes	down	15.4067	0	20.66	11.42	14.14	0	0	0	BBA_07657	inositol polyphosphate multikinase
gene6380	0.000625616	-10.6424	8.47538e-19	4.17572e-18	yes	down	9.38667	0	7.21	9.1	11.85	0	0	0	BBA_06381	C6 finger domain protein
gene488	0.000654841	-10.5766	3.66296e-09	1.04519e-08	yes	down	7.61	0	10.67	1.16	11	0	0	0	BBA_00489	Actin-like protein, ARP5 class
gene230	0.00071133	-10.4572	2.43878e-18	1.17605e-17	yes	down	13.5367	0	13.64	14.74	12.23	0	0	0	BBA_00231	hypothetical protein
gene410	0.000777356	-10.3291	3.00414e-16	1.30679e-15	yes	down	10.51	0	12.49	4.11	14.93	0	0	0	BBA_00411	methyltransferase domain-containing protein
gene8748	0.000799382	-10.2888	1.63371e-10	5.08001e-10	yes	down	6.16	0	8.09	1.47	8.92	0	0	0	BBA_08749	exocyst complex component Sec6
gene9770	0.00080666	-10.2758	1.59778e-16	7.03165e-16	yes	down	13.6667	0	20.81	7.32	12.87	0	0	0	BBA_09771	FAD dependent oxidoreductase
gene1570	0.000866765	-10.1721	1.03965e-16	4.62119e-16	yes	down	12.7	0	13.48	16.01	8.61	0	0	0	BBA_01571	splicing factor u2af-associated protein 2
gene6990	0.000896824	-10.1229	7.19813e-10	2.14735e-09	yes	down	12.33	0	5.09	24.67	7.23	0	0	0	BBA_06991	alcohol dehydrogenase GroES-like domain-containing protein
gene2009	0.000972258	-10.0064	9.84235e-16	4.1845e-15	yes	down	6.08	0	8	6.88	3.36	0	0	0	BBA_02010	hypothetical protein
gene7598	0.000976008	-10.0008	6.04657e-17	2.72361e-16	yes	down	8.42333	0	8.82	7.87	8.58	0	0	0	BBA_07599	C-type cyclin
gene3184	0.000982409	-9.99139	1.68673e-16	7.41312e-16	yes	down	12.06	0	10.73	14.87	10.58	0	0	0	BBA_03185	dihydroflavonol-4-reductase protein
gene8500	0.00101137	-9.94947	0.0108825	0.0171049	yes	down	18.7	0	41.72	0	14.38	0	0	0	BBA_08501	putative SAM-dependent methyltransferase
gene271	0.00102828	-9.92554	1.78139e-14	7.00935e-14	yes	down	8.54	0	3.47	14.32	7.83	0	0	0	BBA_00272	cysteine synthase 2
gene6049	0.00106953	-9.86881	2.42229e-14	9.47389e-14	yes	down	139.203	0	84.55	229.4	103.66	0	0	0	BBA_06050	hypothetical protein
gene1623	0.00108767	-9.84455	0.0117497	0.0183819	yes	down	3.28333	0	2.42	0	7.43	0	0	0	BBA_01624	importin-beta domain-containing protein
gene6567	0.0011365	-9.78118	4.63652e-15	1.89456e-14	yes	down	95.02	0	151.58	65.9	67.58	0	0	0	BBA_06568	hypothetical protein
gene723	0.00114221	-9.77396	6.44096e-14	2.46006e-13	yes	down	4.2	0	5.5	1.28	5.82	0	0	0	BBA_00724	NIMA interactive protein
gene8449	0.00115254	-9.76097	1.46817e-05	3.16156e-05	yes	down	8.13	0	3.86	19.77	0.76	0	0	0	BBA_08450	glycerophosphoryl diester phosphodiesterase
gene2091	0.00118675	-9.71876	3.57995e-09	1.02269e-08	yes	down	3.68	0	5.3	0.8	4.94	0	0	0	BBA_02092	serine/threonine-protein kinase MPS1
gene6138	0.00119619	-9.70734	6.38296e-16	2.73395e-15	yes	down	7.72667	0	7.32	8.1	7.76	0	0	0	BBA_06139	GPI anchored protein
gene5538	0.00131757	-9.56791	3.45216e-15	1.4219e-14	yes	down	5.12333	0	6.41	4.4	4.56	0	0	0	BBA_05539	hypothetical protein
gene2921	0.00137585	-9.50546	7.79666e-15	3.13342e-14	yes	down	41.8733	0	54.11	27.48	44.03	0	0	0	BBA_02922	hypothetical protein
gene8539	0.00144612	-9.4336	5.17732e-15	2.10497e-14	yes	down	4.52	0	4.98	4.07	4.51	0	0	0	BBA_08540	major facilitator superfamily transporter
gene6362	0.00147253	-9.40749	2.41976e-13	8.95835e-13	yes	down	10.96	0	11.2	16.36	5.32	0	0	0	BBA_06363	enoyl-CoA hydratase
gene4598	0.00152505	-9.35693	2.46137e-14	9.6229e-14	yes	down	7.17333	0	9.54	5.5	6.48	0	0	0	BBA_04599	origin recognition complex subunit 6
gene8176	0.00159808	-9.28945	1.22056e-12	4.32689e-12	yes	down	3.97333	0	6.65	1.52	3.75	0	0	0	BBA_08177	cation transporter
gene3400	0.00161904	-9.27065	2.74884e-14	1.07382e-13	yes	down	10.4	0	12.53	7.94	10.73	0	0	0	BBA_03401	m7G tRNA methyltransferase
gene4771	0.00164152	-9.25075	2.76877e-14	1.08117e-13	yes	down	7.01	0.00333333	5.96	6.27	8.8	0	0.01	0	BBA_04772	mitochondrial protein
gene5623	0.00165312	-9.24059	5.22398e-14	2.00465e-13	yes	down	5.36667	0	6.8	5.1	4.2	0	0	0	BBA_05624	VHS domain-containing protein
gene2787	0.00166317	-9.23185	1.52637e-13	5.72024e-13	yes	down	5.27667	0	7.74	4.31	3.78	0	0	0	BBA_02788	WD domain-containing protein
gene4562	0.00167983	-9.21747	0.0183278	0.0277573	yes	down	5.26333	0	5.92	0	9.87	0	0	0	BBA_04563	Nuf2 family protein
gene69	0.00171495	-9.18762	1.39275e-13	5.22751e-13	yes	down	13.92	0	19.46	9.13	13.17	0	0	0	BBA_00070	hypothetical protein
gene6044	0.00177243	-9.14005	4.75191e-13	1.72652e-12	yes	down	17.8033	0	12.24	26.02	15.15	0	0	0	BBA_06045	hypothetical protein
gene6042	0.00180657	-9.11253	0.0196987	0.0297138	yes	down	5.42	0	8.09	0	8.17	0	0	0	BBA_06043	proteasome subunit alpha type 6
gene773	0.0018338	-9.09095	0.0199914	0.0301228	yes	down	1.81	0	1.59	0	3.84	0	0	0	BBA_00774	DNA polymerase family B
gene6877	0.0018881	-9.04885	4.94529e-06	1.11045e-05	yes	down	6.3	0	9.51	8.73	0.66	0	0	0	BBA_06878	DNA repair protein (Rad57), putative
gene4601	0.00192166	-9.02343	3.16343e-11	1.02988e-10	yes	down	6.25667	0	2.14	11.57	5.06	0	0	0	BBA_04602	NAD dependent epimerase/dehydratase
gene3954	0.00192702	-9.01941	0.0209892	0.0315242	yes	down	2.39333	0	1.88	0	5.3	0	0	0	BBA_03955	transcriptional activator xlnR
gene3455	0.00195142	-9.00126	3.81391e-11	1.23588e-10	yes	down	19.9933	0	7.56	37.21	15.21	0	0	0	BBA_03456	hypothetical protein
gene238	0.00195286	-9.00019	0.0212646	0.0319181	yes	down	3.42	0	3.5	0	6.76	0	0	0	BBA_00239	transcription factor Domain protein family
gene6669	0.00195564	-8.99814	2.77415e-13	1.02046e-12	yes	down	5.30667	0	5.57	6.18	4.17	0	0	0	BBA_06670	mitochondrial carrier protein RIM2
gene4578	0.00199289	-8.97092	1.00629e-12	3.58551e-12	yes	down	4.02333	0	5.4	2.26	4.41	0	0	0	BBA_04579	glycosyltransferase family 4
gene7713	0.00199449	-8.96976	3.88784e-11	1.25942e-10	yes	down	29.5967	0	12.62	54.6	21.57	0	0	0	BBA_07714	hypothetical protein
gene5351	0.00206148	-8.92211	1.49651e-12	5.27831e-12	yes	down	17.46	0	11.22	23.49	17.67	0	0	0	BBA_05352	hypothetical protein
gene4429	0.00206865	-8.91709	2.28024e-11	7.49342e-11	yes	down	9.93	0	13.45	12.92	3.42	0	0	0	BBA_04430	RNA binding protein Pym, putative
gene2460	0.00221262	-8.82003	1.05153e-11	3.51952e-11	yes	down	5.21667	0	4.39	8.26	3	0	0	0	BBA_02461	3',5'-bisphosphate nucleotidase
gene5522	0.00221294	-8.81982	0.0240063	0.0357587	yes	down	4.47333	0	12.83	0.59	0	0	0	0	BBA_05523	aldose 1-epimerase
gene399	0.00223183	-8.80755	4.11983e-05	8.48813e-05	yes	down	10.11	0	21.33	8.13	0.87	0	0	0	BBA_00400	putative H3K9 methyltransferase
gene4663	0.0022619	-8.78825	0.0245164	0.0364741	yes	down	4.90667	0	8.36	0	6.36	0	0	0	BBA_04664	pyridoxal-phosphate dependent enzyme
gene4349	0.00243591	-8.68132	1.46178e-10	4.56864e-10	yes	down	6.67	0	9.19	8.68	2.14	0	0	0	BBA_04350	NUDIX domain-containing protein
gene3852	0.00261598	-8.57843	3.3011e-12	1.14125e-11	yes	down	10.6467	0	12.21	10.09	9.64	0	0	0	BBA_03853	hypothetical protein
gene6366	0.00274013	-8.51154	1.94055e-10	6.00543e-10	yes	down	4.72	0	1.85	7.43	4.88	0	0	0	BBA_06367	succinate-CoA ligase
gene2829	0.00278461	-8.48831	1.97124e-10	6.09462e-10	yes	down	8.51333	0	9.17	12.71	3.66	0	0	0	BBA_02830	JmjC domain-containing protein
gene4277	0.00282121	-8.46947	1.13758e-10	3.57252e-10	yes	down	2.73333	0	1.75	4.49	1.96	0	0	0	BBA_04278	pyridine nucleotide-disulfide oxidoreductase, putative
gene6674	0.00302184	-8.37036	1.95552e-11	6.43932e-11	yes	down	1.97	0	1.49	2.23	2.19	0	0	0	BBA_06675	C6 zinc finger domain protein
gene8309	0.0030938	-8.33641	0.0329154	0.0480917	yes	down	2.89	0	4.35	4.32	0	0	0	0	BBA_08310	histone chaperone Rttp106-like protein
gene1289	0.00321098	-8.28277	6.02492e-11	1.92932e-10	yes	down	3.07333	0	2.14	2.82	4.26	0	0	0	BBA_01290	tRNA m(1)G methyltransferase domain-containing protein
gene785	0.00323259	-8.2731	7.55234e-10	2.25027e-09	yes	down	5.83333	0	6.94	8.15	2.41	0	0	0	BBA_00786	DNA-binding protein
gene8749	0.0033189	-8.23508	0.035106	0.0509788	yes	down	2.76667	0	4.24	0	4.06	0	0	0	BBA_08750	HIT zinc finger protein
gene233	0.00349848	-8.15906	2.63823e-09	7.59442e-09	yes	down	3.48	0	5.11	4.15	1.18	0	0	0	BBA_00234	alpha/beta hydrolase
gene585	0.00353975	-8.14214	4.58356e-26	3.09264e-25	yes	down	9.14	0.0366667	8.45	6.41	12.56	0	0.11	0	BBA_00586	DNA polymerase POL4, putative
gene1624	0.00370087	-8.07792	0.0387498	0.0559128	yes	down	2.05667	0	3.5	2.67	0	0	0	0	BBA_01625	threonyl-tRNA synthetase
gene4992	0.00388695	-8.00715	1.79756e-09	5.24401e-09	yes	down	2.00667	0	3.29	1.11	1.62	0	0	0	BBA_04993	trfA protein
gene2660	0.00408011	-7.93718	1.80596e-10	5.59248e-10	yes	down	7.64	0.05	4.95	7.68	10.29	0.15	0	0	BBA_02661	hypothetical protein
gene176	0.00409398	-7.93228	0.0424092	0.0607266	yes	down	1.49667	0	2.27	0	2.22	0	0	0	BBA_00177	CAP-Gly domain-containing protein
gene6608	0.00414285	-7.91516	3.99603e-12	1.37809e-11	yes	down	5.60333	0.02	2.81	9.49	4.51	0	0	0.06	BBA_06609	myosin-cross-reactive antigen
gene8888	0.00423144	-7.88464	1.21188e-09	3.57921e-09	yes	down	26.0033	0	30.29	29.58	18.14	0	0	0	BBA_08889	hypothetical protein
gene8370	0.00433819	-7.84869	7.04806e-72	1.76111e-70	yes	down	929.46	4.30667	837.97	1006.09	944.32	3.6	2.63	6.69	BBA_08371	hypothetical protein
gene4909	0.00525856	-7.57112	1.00859e-07	2.60272e-07	yes	down	21.3233	0	16.31	36.96	10.7	0	0	0	BBA_04910	hypothetical protein
gene4041	0.00554876	-7.49362	2.84242e-06	6.52961e-06	yes	down	8.48333	0	18.71	1.07	5.67	0	0	0	BBA_04042	hypothetical protein
gene5921	0.00758745	-7.04217	6.94941e-05	0.000140367	yes	down	7.20333	0.0633333	12.37	8.27	0.97	0	0.19	0	BBA_05922	Mss51p-like protein
gene7558	0.00761204	-7.0375	4.03712e-06	9.13659e-06	yes	down	1.94667	0.00666667	5.16	0.16	0.52	0.02	0	0	BBA_07559	putative aspartate protease
gene533	0.00799999	-6.96579	4.27794e-07	1.05571e-06	yes	down	5.22667	0	7.45	4.71	3.52	0	0	0	BBA_00534	hypothetical protein
gene5296	0.00830574	-6.91168	4.34483e-124	2.66975e-122	yes	down	114.22	1.03333	126.85	101.71	114.1	1.95	0.58	0.57	BBA_05297	protein of unknown function DUF125, transmembrane
gene7936	0.0097846	-6.67527	1.39251e-09	4.09536e-09	yes	down	6.18667	0.0766667	4.7	5.31	8.55	0.23	0	0	BBA_07937	amino acid kinase
gene5371	0.0102111	-6.61372	3.3392e-05	6.93832e-05	yes	down	2.59667	0	0.55	3.28	3.96	0	0	0	BBA_05372	DUF567 domain protein
gene8738	0.0104316	-6.58289	1.94704e-25	1.27668e-24	yes	down	13.7167	0.126667	14.66	11.08	15.41	0	0.26	0.12	BBA_08739	DUF1168 domain-containing protein
gene1252	0.0107389	-6.54101	0.000327264	0.000618327	yes	down	0.71	0	1.42	0.65	0.06	0	0	0	BBA_01253	LDB17 protein
gene8882	0.0109825	-6.50865	4.38187e-08	1.16019e-07	yes	down	22.31	0.253333	32.11	7.89	26.93	0	0.76	0	BBA_08883	hypothetical protein
gene8175	0.0122099	-6.3558	8.21411e-05	0.000164653	yes	down	0.8	0	0.2	1.14	1.06	0	0	0	BBA_08176	mitochondrial CorA family metal ion transporter
gene2920	0.0128546	-6.28157	0.00673681	0.0109062	yes	down	36.9633	0.526667	33.71	42.43	34.75	1.58	0	0	BBA_02921	glucose dehydrogenase
gene7071	0.0129398	-6.27205	4.93876e-05	0.000101135	yes	down	16.1033	0	7.36	11.95	29	0	0	0	BBA_07072	Cytochrome b5-like Heme/Steroid binding domain containing protein
gene8874	0.0129464	-6.2713	6.80606e-20	3.52573e-19	yes	down	29.47	0.266667	42.11	15.35	30.95	0.11	0.22	0.47	BBA_08875	ferric reductase like transmembrane component
gene5957	0.0137681	-6.18252	6.56083e-05	0.000132876	yes	down	6.02333	0.133333	3.03	13.08	1.96	0.4	0	0	BBA_05958	Fungal specific transcription factor, putative
gene8443	0.0142608	-6.1318	0.000123368	0.000242566	yes	down	3.10333	0	5.73	1.7	1.88	0	0	0	BBA_08444	DUF1715 domain-containing protein
gene5678	0.0145165	-6.10616	5.39787e-30	4.3729e-29	yes	down	284.28	4.63333	190.72	415.29	246.83	4.9	2.49	6.51	BBA_05679	HHE domain-containing protein
gene9231	0.0149131	-6.06728	2.20192e-96	8.46959e-95	yes	down	278.41	4.99667	205.5	413.93	215.8	4.46	7.45	3.08	BBA_09232	hypothetical protein
gene7520	0.0151286	-6.04658	6.0922e-07	1.48172e-06	yes	down	71.77	2.49667	100.4	67.53	47.38	0	3.81	3.68	BBA_07521	hypothetical protein
gene5941	0.0164579	-5.92507	0.0498084	0.0704544	yes	down	0.826667	0	0	2.48	0	0	0	0	BBA_05942	CBP3-like protein
gene373	0.0171159	-5.86852	0.000739562	0.00134503	yes	down	7.79333	0.143333	10.13	6.94	6.31	0	0	0.43	BBA_00374	hypothetical protein
gene6948	0.017514	-5.83534	7.61679e-06	1.68362e-05	yes	down	10.9267	0.33	15.29	0.5	16.99	0.38	0.13	0.48	BBA_06949	hypothetical protein
gene7163	0.0176011	-5.82819	0.000368957	0.000694015	yes	down	0.483333	0	0.68	0.56	0.21	0	0	0	BBA_07164	nuclear protein Es2
gene722	0.018746	-5.73727	0.0120345	0.0188033	yes	down	0.73	0	0.78	1.41	0	0	0	0	BBA_00723	meiotic recombination protein DMC1
gene3485	0.0192782	-5.69688	0.000706627	0.00128849	yes	down	62.3967	1.46	51.73	75.17	60.29	0	0	4.38	BBA_03486	hypothetical protein
gene8605	0.0198108	-5.65757	0.0136144	0.0210763	yes	down	0.426667	0	0.65	0	0.63	0	0	0	BBA_08606	F-box protein
gene3993	0.0198727	-5.65307	3.4365e-25	2.23235e-24	yes	down	2099.92	50.83	1480.83	3266.52	1552.41	58.93	33.26	60.3	BBA_03994	conidial wall protein
gene9997	0.0200647	-5.6392	3.72502e-34	3.42688e-33	yes	down	5170.67	125.497	3539.91	7759.57	4212.52	139	106.16	131.33	BBA_09998	conidial wall protein
gene1925	0.021254	-5.55612	0.000947546	0.00170457	yes	down	0.263333	0	0.33	0.14	0.32	0	0	0	BBA_01926	PHD-finger domain-containing protein
gene8704	0.0212627	-5.55553	1.10436e-10	3.47268e-10	yes	down	2.34667	0.0666667	1.84	1.61	3.59	0.1	0	0.1	BBA_08705	Cytochrome P450 CYP65A1
gene7631	0.0221998	-5.49331	6.89138e-13	2.48156e-12	yes	down	20.3367	0.563333	8.54	24.34	28.13	0.46	0.07	1.16	BBA_07632	oxalate decarboxylase family bicupin
gene7372	0.0231143	-5.43507	6.36125e-44	7.70129e-43	yes	down	2058.95	90.3133	2306.11	1900.65	1970.08	101.03	91.48	78.43	BBA_07373	hypothetical protein
gene3387	0.0238124	-5.39215	0.0253178	0.0375863	yes	down	0.336667	0	0.33	0.68	0	0	0	0	BBA_03388	GPI mannosyltransferase
gene6030	0.0239037	-5.38662	2.25448e-32	1.96488e-31	yes	down	17.6167	0.45	11.93	25.37	15.55	0.47	0.48	0.4	BBA_06031	metallo-beta-lactamase superfamily protein
gene3219	0.0239594	-5.38326	0.03324	0.0485114	yes	down	1.14667	0	0.39	3.05	0	0	0	0	BBA_03220	hypothetical protein
gene2755	0.02445	-5.35402	2.78013e-05	5.83248e-05	yes	down	8.46333	0.223333	9.31	3.55	12.53	0.51	0	0.16	BBA_02756	TPR Domain containing protein
gene612	0.0259478	-5.26824	0.0398737	0.0573889	yes	down	0.293333	0	0.11	0.77	0	0	0	0	BBA_00613	hypothetical protein
gene1344	0.0272934	-5.1953	8.35468e-53	1.3081e-51	yes	down	25.2933	0.596667	22.21	28.29	25.38	0.94	0.34	0.51	BBA_01345	hypothetical protein
gene2635	0.0280796	-5.15434	1.23987e-11	4.12446e-11	yes	down	100.473	3.05667	125.32	80.04	96.06	0.91	2.08	6.18	BBA_02636	BNS1 protein
gene749	0.0283762	-5.13917	1.08297e-16	4.80935e-16	yes	down	599.33	25.1133	341.26	944.42	512.31	27.12	24.71	23.51	BBA_00750	hypothetical protein
gene2395	0.0283823	-5.13886	0.0389611	0.0561928	yes	down	0.903333	0	0	1.47	1.24	0	0	0	BBA_02396	NADPH-dependent FMN reductase
gene5165	0.0297307	-5.0719	1.49905e-22	8.74894e-22	yes	down	1373.46	57.3667	996.26	2016.35	1107.78	59.14	41.43	71.53	BBA_05166	hypothetical protein
gene1837	0.0302936	-5.04484	9.23628e-29	7.08308e-28	yes	down	345.17	14.66	245.39	505.57	284.55	21.29	10.36	12.33	BBA_01838	hypothetical protein
gene1840	0.0303514	-5.04209	1.18365e-124	7.41298e-123	yes	down	19.63	0.62	22.59	12.98	23.32	0.57	0.62	0.67	BBA_01841	polyketide synthase
gene6019	0.0306381	-5.02853	1.12538e-58	2.05513e-57	yes	down	323.577	8.14	258.53	406.72	305.48	9.6	7.87	6.95	BBA_06020	hypothetical protein
gene5701	0.0309239	-5.01514	8.0015e-170	8.98559e-168	yes	down	1695.75	55.36	2088.77	1266.16	1732.33	45.85	57.71	62.52	BBA_05702	WSC domain-containing protein
gene753	0.0311203	-5.006	1.13093e-114	5.87722e-113	yes	down	109.113	5.96333	126.12	70.88	130.34	8.9	4.91	4.08	BBA_00754	serine/threonine kinase
gene6186	0.0319873	-4.96636	1.89502e-15	7.94265e-15	yes	down	95.9167	3.47	62.7	134.63	90.42	6.33	2.31	1.77	BBA_06187	hypothetical protein
gene9662	0.0326925	-4.9349	1.44542e-24	9.15809e-24	yes	down	67.8367	12.7767	69.58	24.7	109.23	35.83	1.02	1.48	BBA_09663	ATP synthase F1
gene3375	0.0341305	-4.87279	1.05674e-152	9.6489e-151	yes	down	308.723	11.0467	360.55	226.43	339.19	8.91	11.31	12.92	BBA_03376	glutaminase GtaA
gene9555	0.034439	-4.85981	0.00108672	0.00194206	yes	down	0.773333	0.0266667	0.68	0.87	0.77	0.08	0	0	BBA_09556	hypothetical protein
gene9039	0.0345383	-4.85566	1.83104e-57	3.27643e-56	yes	down	332.06	12.5933	234.74	473.22	288.22	15.05	11.21	11.52	BBA_09040	hypothetical protein
gene6028	0.0345434	-4.85545	1.38703e-34	1.29677e-33	yes	down	23.87	0.903333	19.15	28.62	23.84	1.52	0.94	0.25	BBA_06029	carboxymuconolactone decarboxylase
gene4045	0.034568	-4.85442	5.23884e-169	5.8163e-167	yes	down	174.633	6.53	192.81	174.85	156.24	7.78	5.08	6.73	BBA_04046	hypothetical protein
gene94	0.0351536	-4.83018	6.92947e-174	8.46261e-172	yes	down	112.2	4.16333	130.35	99.21	107.04	3.44	3.9	5.15	BBA_00095	oxidoreductase molybdopterin binding domain-containing protein
gene7790	0.0360925	-4.79216	0.0349126	0.0507281	yes	down	4.09667	0.153333	6.73	0.19	5.37	0	0.46	0	BBA_07791	YidC/Oxa1 family membrane protein insertase
gene643	0.0364073	-4.77963	2.01199e-61	3.93931e-60	yes	down	47.9233	1.90667	53.33	51.83	38.61	1.75	2.36	1.61	BBA_00644	hypothetical protein
gene8595	0.0364611	-4.7775	0.0128721	0.0200096	yes	down	20.1933	0.816667	20.29	14.45	25.84	0	2.45	0	BBA_08596	DNA polymerase delta
gene8672	0.0383774	-4.7036	0.0209056	0.0314228	yes	down	35.7333	0	65.7	17.99	23.51	0	0	0	BBA_08673	hypothetical protein
gene6971	0.0384562	-4.70064	1.79047e-17	8.27871e-17	yes	down	8.05667	0.306667	9.13	7.1	7.94	0	0.32	0.6	BBA_06972	thioesterase superfamily protein
gene3329	0.0386221	-4.69443	5.29399e-13	1.91493e-12	yes	down	3.56	0.143333	2.95	4.62	3.11	0.22	0.14	0.07	BBA_03330	mannose-6-phosphate isomerase
gene4734	0.0388836	-4.6847	1.9882e-16	8.71063e-16	yes	down	37.3433	1.58	48.05	34.35	29.63	2.78	1.37	0.59	BBA_04735	malonyl CoA-acyl carrier protein transacylase
gene1839	0.0403275	-4.63209	1.38148e-116	7.41599e-115	yes	down	101.05	4.35	122.22	90.01	90.92	3.82	3.75	5.48	BBA_01840	fatty acid hydroxylase superfamily protein
gene2453	0.0406805	-4.61952	8.78757e-118	4.85054e-116	yes	down	14321.7	833.433	19269.5	12508.3	11187.2	749.12	876.13	875.05	BBA_02454	hypothetical protein
gene9230	0.0418699	-4.57794	2.12914e-45	2.71563e-44	yes	down	21.8133	1.50667	19.32	31.11	15.01	1.78	1.22	1.52	BBA_09231	hypothetical protein
gene7322	0.0431318	-4.5351	3.10412e-67	7.15267e-66	yes	down	22.9133	1.10667	18.11	27.88	22.75	1.41	0.89	1.02	BBA_07323	6-phosphogluconate dehydrogenase
gene8423	0.0432955	-4.52964	3.65292e-31	3.07929e-30	yes	down	31.4867	1.43	37.57	18.65	38.24	1.96	1.34	0.99	BBA_08424	nonribosomal peptide synthase, putative
gene9285	0.0438346	-4.51179	3.48944e-35	3.33906e-34	yes	down	10.1967	0.473333	9.35	9.13	12.11	0.66	0.41	0.35	BBA_09286	oxygenase-like protein
gene9847	0.0439394	-4.50834	0.000735831	0.00133875	yes	down	0.903333	0.04	1.4	0.61	0.7	0	0	0.12	BBA_09848	uroporphyrinogen-III synthase HemD
gene6178	0.0441783	-4.50052	1.11033e-112	5.5917e-111	yes	down	155.04	7.42667	193.33	122.31	149.48	6.8	6.99	8.49	BBA_06179	galactose-proton symport
gene4103	0.0447116	-4.48321	6.41343e-109	2.98377e-107	yes	down	337.273	16.3267	245.08	422.63	344.11	18.33	14.71	15.94	BBA_04104	DNA-binding protein
gene1838	0.0451048	-4.47058	9.79948e-98	3.81438e-96	yes	down	208.607	10.5067	254.81	198.66	172.35	10.03	9.46	12.03	BBA_01839	hypothetical protein
gene5740	0.0451718	-4.46843	2.82762e-11	9.23324e-11	yes	down	3.4	0.166667	3.11	2.19	4.9	0.4	0	0.1	BBA_05741	4-hydroxyacetophenone monooxygenase
gene6423	0.045296	-4.46447	2.10137e-92	7.54795e-91	yes	down	23.2467	0.643333	25.35	22.54	21.85	0.66	0.56	0.71	BBA_06424	C6 transcription factor
gene2765	0.0453355	-4.46322	9.65351e-72	2.40599e-70	yes	down	65.9433	4.13	51.2	85.86	60.77	4.94	3.92	3.53	BBA_02766	BTB domain transcription factor
gene2382	0.0455942	-4.45501	1.39113e-06	3.29487e-06	yes	down	365.25	26.56	256	581.28	258.47	54.17	17.32	8.19	BBA_02383	hypothetical protein
gene5406	0.0456864	-4.45209	7.22369e-53	1.13648e-51	yes	down	7.96667	0.583333	9.73	6.82	7.35	0.39	0.5	0.86	BBA_05407	fungal specific transcription factor
gene6526	0.0470888	-4.40847	0.0113614	0.0178058	yes	down	2.52333	0.126667	1.68	3.84	2.05	0	0	0.38	BBA_06527	feruloyl esterase B precursor
gene2276	0.0481181	-4.37728	0.0357321	0.0518265	yes	down	4.61333	0.24	6.46	3.22	4.16	0.72	0	0	BBA_02277	Ser/Thr protein phosphatase family protein
gene8648	0.048189	-4.37515	0.00849094	0.0135572	yes	down	1.68	0.116667	1.7	2.42	0.92	0.28	0.07	0	BBA_08649	hypothetical protein
gene2966	0.0485109	-4.36555	7.19474e-52	1.10349e-50	yes	down	5815.58	318.117	7271.92	5444.78	4730.05	250.53	310.12	393.7	BBA_02967	Mmc protein
gene4062	0.0501957	-4.31629	8.95672e-197	1.50874e-194	yes	down	433.52	22.2467	525.39	342.73	432.44	21.68	21.27	23.79	BBA_04063	aspartic proteinase
gene3014	0.0502001	-4.31617	2.84239e-195	4.7068e-193	yes	down	48533.7	2577.64	50144.9	51001.1	44455.3	2565.67	2358.01	2809.25	BBA_03015	class I hydrophobin
gene5268	0.0507322	-4.30095	2.54764e-182	3.5057e-180	yes	down	242.683	12.87	290.15	193.59	244.31	13.05	12.35	13.21	BBA_05269	GNS1/SUR4 family protein
gene5859	0.0523509	-4.25564	4.33925e-115	2.27927e-113	yes	down	155.72	9.05333	196.93	120.38	149.85	7.53	9.01	10.62	BBA_05860	putative exported protein
gene6916	0.0534574	-4.22547	5.82458e-185	8.36855e-183	yes	down	541.967	30.7633	604.98	457.39	563.53	28.96	26.43	36.9	BBA_06917	glycosyl hydrolase
gene6931	0.0535996	-4.22163	1.12482e-15	4.76354e-15	yes	down	267.65	16.4833	345.98	196.12	260.85	7.53	18.8	23.12	BBA_06932	Carbamoyl transferase
gene7680	0.054065	-4.20916	1.73034e-117	9.44438e-116	yes	down	69.56	3.37	72.39	58.4	77.89	4.68	2.59	2.84	BBA_07681	methyltransferase domain-containing protein
gene8621	0.0542266	-4.20485	1.48496e-18	7.23232e-18	yes	down	11.2	0.666667	9.23	11.73	12.64	0.81	0.79	0.4	BBA_08622	hypothetical protein
gene6825	0.0556776	-4.16676	9.57078e-48	1.32071e-46	yes	down	10.0133	0.59	11.12	10	8.92	0.44	0.58	0.75	BBA_06826	glucose oxidase precursor
gene9710	0.0567352	-4.13961	2.70818e-16	1.18015e-15	yes	down	176.967	11.01	127.07	253.13	150.7	16.62	9.77	6.64	BBA_09711	sphingolipid long chain base-responsive protein LSP1
gene1345	0.0569436	-4.13432	6.47782e-123	3.85904e-121	yes	down	102.927	6.32333	89.61	97.12	122.05	6.08	5.49	7.4	BBA_01346	hypothetical protein
gene9164	0.0572076	-4.12765	0.0341582	0.0497133	yes	down	16.63	1.03667	18.97	11.88	19.04	0	3.11	0	BBA_09165	tetratricopeptide-like protein
gene1961	0.0572653	-4.1262	1.34526e-53	2.1617e-52	yes	down	68.9833	4.68667	79.32	38.52	89.11	3.98	4.85	5.23	BBA_01962	hypothetical protein
gene8424	0.0577402	-4.11428	5.93668e-46	7.69249e-45	yes	down	29.9967	1.84333	40.74	23.13	26.12	2.38	1.19	1.96	BBA_08425	Cytochrome P450 CYP5262A3
gene5269	0.0584001	-4.09788	7.70872e-60	1.45394e-58	yes	down	45.6133	2.88	57.35	41.01	38.48	3.51	2.27	2.86	BBA_05270	lipase class 2
gene4031	0.0587911	-4.08826	1.07469e-34	1.00765e-33	yes	down	489.42	30.6167	618.04	435.02	415.2	23.09	28.29	40.47	BBA_04032	hydrolase, alpha/beta fold family protein
gene2531	0.0606453	-4.04346	1.35233e-122	8.00742e-121	yes	down	1275.15	76.89	1382.09	1365.04	1078.31	75.16	70.01	85.5	BBA_02532	S-layer protein
gene8994	0.0606981	-4.04221	3.244e-39	3.50208e-38	yes	down	102.237	7.13667	77.65	133.42	95.64	7.12	8.48	5.81	BBA_08995	hypothetical protein
gene5648	0.0608768	-4.03796	0.00930746	0.0147764	yes	down	28.34	1.82333	29.3	17.01	38.71	2.6	2.87	0	BBA_05649	signal recognition particle protein SRP54
gene4087	0.0613942	-4.02575	1.39798e-22	8.17372e-22	yes	down	706.1	68.9167	515.63	982.11	620.56	56.46	55.02	95.27	BBA_04088	hypothetical protein
gene1161	0.0614517	-4.0244	2.8679e-20	1.5162e-19	yes	down	27.0467	1.17	12.83	35.82	32.49	0.65	1.66	1.2	BBA_01162	hypothetical protein
gene436	0.062116	-4.00889	6.04447e-08	1.58749e-07	yes	down	1.87	0.116667	2.59	0.81	2.21	0	0.12	0.23	BBA_00437	Spc97/Spc98 family protein
gene1781	0.062318	-4.00421	2.07157e-66	4.66342e-65	yes	down	35.1	2.10333	29.68	40.32	35.3	2.08	1.67	2.56	BBA_01782	MFS multidrug transporter
gene4089	0.0630164	-3.98813	1.51533e-23	9.22415e-23	yes	down	403.403	27.8633	288.54	593.77	327.9	32.27	26.59	24.73	BBA_04090	short-chain dehydrogenase
gene299	0.0631266	-3.98561	1.39982e-131	9.69945e-130	yes	down	149.013	9.91667	183.83	116.97	146.24	11.58	8.6	9.57	BBA_00300	FoabaA-like protein
gene8932	0.0638222	-3.9698	6.21967e-95	2.34618e-93	yes	down	601.77	40.6033	782.92	486.29	536.1	37.51	35.65	48.65	BBA_08933	hypothetical protein
gene7647	0.0641613	-3.96215	3.56087e-124	2.20188e-122	yes	down	2667.81	181.24	2648.16	3367.24	1988.03	189.01	152.16	202.55	BBA_07648	hypothetical protein
gene955	0.0646501	-3.9512	1.19834e-05	2.60463e-05	yes	down	5.68667	0.993333	3.24	5.66	8.16	0.66	1.64	0.68	BBA_00956	hypothetical protein
gene8075	0.0647533	-3.9489	6.43565e-13	2.32016e-12	yes	down	8.91667	0.606667	11.98	2.59	12.18	0.71	0.82	0.29	BBA_08076	cell cycle control protein (Cwf4)
gene6420	0.0652035	-3.93891	1.38528e-14	5.48165e-14	yes	down	2.61	0.233333	3.45	2.32	2.06	0.37	0.18	0.15	BBA_06421	carboxypeptidase S1
gene6778	0.0666828	-3.90654	0.00970355	0.0153752	yes	down	41.1067	2.97	45.76	35.22	42.34	5.97	0	2.94	BBA_06779	vacuolar membrane PQ loop repeat protein
gene3987	0.0675227	-3.88848	2.87695e-22	1.65535e-21	yes	down	373.837	26.4633	252.23	567.62	301.66	28.12	23.83	27.44	BBA_03988	hypothetical protein
gene60	0.0678819	-3.88083	1.65991e-38	1.74756e-37	yes	down	26.9033	1.96	20.06	37.62	23.03	2.67	1.59	1.62	BBA_00061	3-hydroxyacyl-CoA dehydrogenase, NAD binding domain, putative
gene7496	0.0679223	-3.87997	3.19138e-34	2.94149e-33	yes	down	205.297	16.7	153.22	288.89	173.78	19.56	13.49	17.05	BBA_07497	hypothetical protein
gene806	0.0685449	-3.86681	2.46857e-11	8.10414e-11	yes	down	2735.75	311.303	1753.16	4187.67	2266.43	381.52	292.31	260.08	BBA_00807	glucose repressible protein Grg1
gene2533	0.0691103	-3.85495	2.05224e-105	8.87183e-104	yes	down	168.427	12.2533	216.38	141.51	147.39	11.26	11.82	13.68	BBA_02534	hypothetical protein
gene5600	0.0694554	-3.84777	0.0343588	0.0499755	yes	down	1.9	0.136667	3.66	2.04	0	0	0.41	0	BBA_05601	PRP38 family protein
gene2068	0.0698423	-3.83976	0.00127769	0.00226511	yes	down	13.4233	0.926667	15.96	9.79	14.52	1.69	1.09	0	BBA_02069	hypothetical protein
gene9170	0.0699147	-3.83826	9.33703e-37	9.37541e-36	yes	down	386.2	31.3333	284.8	535.4	338.4	34.32	30.15	29.53	BBA_09171	hypothetical protein
gene4713	0.0706831	-3.82249	2.75412e-26	1.88298e-25	yes	down	11.8267	0.87	10.32	7.42	17.74	1.3	0.6	0.71	BBA_04714	hypothetical protein
gene9827	0.0725091	-3.78569	1.02234e-10	3.22722e-10	yes	down	6.07	0.466667	6.05	5.92	6.24	0.76	0.64	0	BBA_09828	hypothetical protein
gene9302	0.0728351	-3.77922	1.99342e-10	6.16126e-10	yes	down	49.8267	4.76	42.25	58.02	49.21	0.88	4.3	9.1	BBA_09303	hypothetical protein
gene6941	0.0729346	-3.77725	1.50437e-106	6.71128e-105	yes	down	18.7267	1.58333	19.53	17.94	18.71	1.46	1.46	1.83	BBA_06942	MFS multidrug transporter, putative
gene9025	0.0731877	-3.77226	2.41503e-75	6.42911e-74	yes	down	537.573	32.25	361.34	756.36	495.02	37.8	26.67	32.28	BBA_09026	isochorismatase family protein
gene10197	0.0734977	-3.76616	0.00307283	0.0051945	yes	down	3.40333	0.26	2.52	2.66	5.03	0.18	0.6	0	BBA_10198	fungal tRNA ligase adenylyltransferase
gene9694	0.0741312	-3.75377	7.25392e-74	1.86502e-72	yes	down	130.533	10.33	159.64	121.58	110.38	8.62	9.3	13.07	BBA_09695	cell wall glucanosyltransferase Mwg1
gene6007	0.0753832	-3.72961	9.18237e-43	1.08479e-41	yes	down	13.2967	1.07333	11.11	15.95	12.83	1.26	1.11	0.85	BBA_06008	FAD binding domain-containing protein
gene2516	0.0756777	-3.72399	4.67579e-118	2.59559e-116	yes	down	60.0867	4.55	68.14	42.89	69.23	4.18	4.28	5.19	BBA_02517	BR serine/threonine-protein kinase
gene1878	0.0768964	-3.70094	9.98951e-42	1.14551e-40	yes	down	35.2	2.91	35.28	33.29	37.03	3.81	1.38	3.54	BBA_01879	glycosyltransferase family 17
gene3839	0.0785743	-3.6698	1.06821e-12	3.79783e-12	yes	down	51.8467	4.75667	60.19	54.36	40.99	1.95	2.69	9.63	BBA_03840	hypothetical protein
gene3951	0.0786822	-3.66782	6.67072e-32	5.73706e-31	yes	down	75.6967	6.58333	53.05	107.19	66.85	7.44	4.99	7.32	BBA_03952	glutathione-dependent formaldehyde-activating, GFA
gene9689	0.0808756	-3.62815	0.0150264	0.0230613	yes	down	1.39333	0.123333	0.93	1.65	1.6	0	0	0.37	BBA_09690	hypothetical protein
gene2607	0.0809181	-3.62739	4.9955e-39	5.35741e-38	yes	down	93.1133	8.77667	78.2	102.4	98.74	9.47	5.76	11.1	BBA_02608	biotrophy-associated secreted protein 2
gene735	0.0810611	-3.62485	1.43508e-148	1.2192e-146	yes	down	33689.7	2229.07	38325.3	34204.6	28539.3	2205.46	2054.12	2427.64	BBA_00736	hypothetical protein
gene9617	0.0812453	-3.62157	7.0144e-86	2.18948e-84	yes	down	1083.69	91.9433	1275.08	774.48	1201.5	80.42	85.96	109.45	BBA_09618	dynamin GTPase, putative
gene2733	0.0818674	-3.61057	1.13705e-301	3.703e-299	yes	down	557.943	48.4733	618.82	512	543.01	51.86	42.8	50.76	BBA_02734	formate dehydrogenase
gene3077	0.0832098	-3.5871	2.9769e-114	1.53075e-112	yes	down	50.5967	4.45	40.32	53.3	58.17	4.95	3.98	4.42	BBA_03078	Cytochrome P450 CYP68N1
gene7633	0.0838582	-3.5759	6.76765e-175	8.47692e-173	yes	down	66.0867	10.4467	84.08	57.49	56.69	11.23	10.3	9.81	BBA_07634	MFS multidrug transporter
gene7543	0.0842749	-3.56875	4.4921e-77	1.23628e-75	yes	down	749.297	66.75	857	483.38	907.51	63.15	61.94	75.16	BBA_07544	zinc finger protein odd-paired-like (opl)
gene1352	0.0843817	-3.56693	0.00512071	0.00841536	yes	down	1.56333	0.13	0.62	1.98	2.09	0	0	0.39	BBA_01353	hypothetical protein
gene8947	0.0849661	-3.55697	3.43213e-32	2.98061e-31	yes	down	22.04	2.07667	24.7	19.25	22.17	2.15	2.31	1.77	BBA_08948	hypothetical protein
gene6681	0.0850781	-3.55507	1.01692e-123	6.1329e-122	yes	down	227.907	17.4467	262.98	167.87	252.87	19.28	14.47	18.59	BBA_06682	hypothetical protein
gene712	0.0861938	-3.53627	2.45499e-65	5.38995e-64	yes	down	68.86	4.89667	82.63	56.82	67.13	4.75	3.71	6.23	BBA_00713	galactose oxidase precursor
gene2579	0.0865966	-3.52955	1.11147e-21	6.24803e-21	yes	down	1597.1	152.083	1154.82	2255.18	1381.31	173.47	127.34	155.44	BBA_02580	allergen-like protein
gene110	0.088416	-3.49955	1.67665e-18	8.12948e-18	yes	down	2.04667	0.193333	2.37	1.96	1.81	0.25	0.2	0.13	BBA_00111	hypothetical protein
gene4083	0.0896749	-3.47915	1.31814e-42	1.55347e-41	yes	down	70.4667	6.71667	90.78	58.81	61.81	4.7	6.71	8.74	BBA_04084	putative aspartic protease
gene1455	0.0899606	-3.47456	2.97825e-68	7.0454e-67	yes	down	637.377	72.2133	783.35	598.45	530.33	68.48	68.34	79.82	BBA_01456	hypothetical protein
gene3453	0.0930456	-3.42592	0.0033187	0.00558933	yes	down	20.0867	2.02	17.86	15.37	27.03	3.68	2.32	0.06	BBA_03454	DNA repair protein RAD14
gene2774	0.0940738	-3.41006	1.27078e-91	4.43411e-90	yes	down	184.08	18.0133	231.89	147.37	172.98	16.66	17.6	19.78	BBA_02775	Amine oxidase
gene5270	0.0956085	-3.38672	8.34569e-65	1.80393e-63	yes	down	101.91	10.3933	135.89	82.22	87.62	10.85	9.76	10.57	BBA_05271	fatty acid hydroxylase superfamily protein
gene5739	0.0959618	-3.3814	0.000124491	0.000244526	yes	down	13.9433	3.65333	8.24	23.31	10.28	6.21	0.4	4.35	BBA_05740	major facilitator superfamily transporter
gene2630	0.0963392	-3.37573	1.39152e-117	7.6377e-116	yes	down	1504.46	150.1	1779.15	1490.08	1244.15	139.58	141.54	169.18	BBA_02631	hypothetical protein
gene6150	0.098436	-3.34467	8.12341e-43	9.60844e-42	yes	down	15.6233	1.68667	11.78	19.25	15.84	1.73	1.79	1.54	BBA_06151	ferric reductase like transmembrane component
gene6749	0.0989099	-3.33774	9.28631e-21	5.0376e-20	yes	down	519.46	82.2067	741.19	385.04	432.15	82.85	56.17	107.6	BBA_06750	hypothetical protein
gene1030	0.0991062	-3.33488	1.57828e-54	2.61797e-53	yes	down	87.2733	9.14333	106.22	73.14	82.46	6.86	8.85	11.72	BBA_01031	hypothetical protein
gene8763	0.100066	-3.32097	2.55709e-52	3.98449e-51	yes	down	197.443	21.47	143.24	260.54	188.55	22.06	20.86	21.49	BBA_08764	hypothetical protein
gene3921	0.100098	-3.32051	3.95683e-84	1.20431e-82	yes	down	20.2067	1.51667	19.36	23.35	17.91	1.43	1.62	1.5	BBA_03922	transmembrane amino acid transporter
gene1890	0.100624	-3.31296	1.99012e-74	5.19879e-73	yes	down	319.803	34.1333	397.6	313.51	248.3	29.16	30.28	42.96	BBA_01891	hypothetical protein
gene8699	0.10099	-3.30771	3.90692e-09	1.11284e-08	yes	down	4.14333	0.443333	3.07	2.92	6.44	0.43	0.72	0.18	BBA_08700	lipase 2
gene2832	0.102294	-3.2892	1.16557e-118	6.58243e-117	yes	down	190.123	15.8767	231.25	175.47	163.65	16.46	15.89	15.28	BBA_02833	phosphoenolpyruvate carboxykinase
gene1442	0.10277	-3.28251	2.59395e-51	3.90492e-50	yes	down	83.4	6.27	113.48	51.39	85.33	6.55	5.81	6.45	BBA_01443	kelch domain-containing protein
gene2568	0.102938	-3.28015	8.71516e-32	7.46904e-31	yes	down	266.35	25.3533	165.32	381.81	251.92	22.25	20.11	33.7	BBA_02569	hypothetical protein
gene1594	0.103918	-3.26648	7.34498e-101	3.01514e-99	yes	down	227.017	20.39	287.96	165.26	227.83	19.64	20.38	21.15	BBA_01595	hypothetical protein
gene8860	0.104648	-3.25639	1.30202e-68	3.11782e-67	yes	down	161.243	18.3233	149.38	197.51	136.84	18.28	17.24	19.45	BBA_08861	hypothetical protein
gene6109	0.104817	-3.25405	3.51684e-124	2.18851e-122	yes	down	266.913	30.5033	280.74	261.62	258.38	29.09	26.31	36.11	BBA_06110	palI protein
gene6684	0.106593	-3.22982	1.86288e-68	4.42831e-67	yes	down	91.24	10.33	72.32	107.64	93.76	12.84	8.39	9.76	BBA_06685	hypothetical protein
gene164	0.106978	-3.22461	1.6685e-06	3.92517e-06	yes	down	58.8833	6.56	65.28	55.36	56.01	3.66	3.11	12.91	BBA_00165	sulfate permease
gene3838	0.107007	-3.22422	1.0732e-86	3.46045e-85	yes	down	42.95	4.77	50.4	37.78	40.67	4.16	4.5	5.65	BBA_03839	FAD-dependent oxygenase
gene4978	0.107031	-3.2239	2.12675e-06	4.95786e-06	yes	down	14.24	1.85	15.86	12.66	14.2	0.55	1.63	3.37	BBA_04979	hypothetical protein
gene1614	0.107101	-3.22295	3.00132e-18	1.44448e-17	yes	down	607.02	70.77	453.49	871.82	495.75	67.92	68.35	76.04	BBA_01615	aquaporin-2
gene10102	0.107268	-3.2207	5.24136e-98	2.04832e-96	yes	down	397.47	28.91	310.27	357.05	525.09	32.07	27.94	26.72	BBA_10103	ATP synthase beta chain, mitochondrial
gene5442	0.10862	-3.20264	4.15228e-144	3.38065e-142	yes	down	205.387	23.72	234.8	198.53	182.83	23.36	21.9	25.9	BBA_05443	HMG box protein
gene2181	0.108636	-3.20243	1.068e-10	3.36483e-10	yes	down	114.543	13.4433	97.82	144.54	101.27	21.94	10.96	7.43	BBA_02182	cholinesterase-like protein
gene2788	0.108816	-3.20003	2.28306e-66	5.12771e-65	yes	down	149.4	17.13	194.4	119.43	134.37	14.98	17.58	18.83	BBA_02789	hypothetical protein
gene8931	0.108842	-3.19969	2.10319e-118	1.18093e-116	yes	down	106.213	12.48	127.95	95.71	94.98	12.47	12.52	12.45	BBA_08932	Putative Zn(II)2Cys6 transcription factor
gene8044	0.10921	-3.19483	1.56835e-74	4.108e-73	yes	down	160.577	19.0633	198.74	143.15	139.84	21.07	16.69	19.43	BBA_08045	hypothetical protein
gene6185	0.109385	-3.19252	1.19809e-25	7.93585e-25	yes	down	132.5	16.5633	99.6	183.24	114.66	18.14	15.04	16.51	BBA_06186	Catalase-like domain, heme-dependent
gene6348	0.109889	-3.18589	0.0390386	0.056288	yes	down	7.53	0.813333	9.68	5.31	7.6	0.08	2.36	0	BBA_06349	zinc-binding dehydrogenase
gene8679	0.110654	-3.17588	5.30642e-46	6.89411e-45	yes	down	33.4833	3.99667	39.27	31.97	29.21	4.16	3.25	4.58	BBA_08680	6-phosphogluconate dehydrogenase NAD-binding protein
gene8170	0.111578	-3.16388	2.99232e-155	2.78428e-153	yes	down	239.793	28.6067	221.57	267.54	230.27	28.67	29.59	27.56	BBA_08171	adenylosuccinate synthetase
gene7443	0.111658	-3.16284	0.0329666	0.0481585	yes	down	0.753333	0.0933333	0.69	0.62	0.95	0.14	0.14	0	BBA_07444	hypothetical protein
gene6998	0.111912	-3.15956	5.35045e-22	3.04804e-21	yes	down	2.29667	0.273333	2.33	2.36	2.2	0.32	0.27	0.23	BBA_06999	hypothetical protein
gene6263	0.111991	-3.15854	2.51669e-16	1.09768e-15	yes	down	3.10333	0.373333	2.78	3.63	2.9	0.5	0.14	0.48	BBA_06264	Brefeldin A-sensitivity protein 4
gene7234	0.11202	-3.15817	2.38608e-37	2.43087e-36	yes	down	24.05	2.85667	31.68	18.48	21.99	2.52	3.08	2.97	BBA_07235	cation efflux family protein
gene8504	0.112038	-3.15794	7.82045e-40	8.56567e-39	yes	down	6.8	0.806667	8.1	5.63	6.67	0.89	0.85	0.68	BBA_08505	subtilase-like protein
gene5942	0.11309	-3.14446	5.54105e-25	3.57098e-24	yes	down	41.1633	5.13333	49.98	43.18	30.33	6.16	3.51	5.73	BBA_05943	dihydrofolate reductase
gene6313	0.11355	-3.1386	7.69234e-108	3.49554e-106	yes	down	69.6033	8.34333	73.86	54.56	80.39	8.29	8.28	8.46	BBA_06314	arabinofuranosidase B
gene751	0.113879	-3.13443	2.78036e-119	1.57931e-117	yes	down	630.767	75.5533	720.11	601.15	571.04	68.53	76.86	81.27	BBA_00752	linker histone H1 and H5 family protein
gene5705	0.114447	-3.12725	5.38975e-42	6.2317e-41	yes	down	97.1767	12.61	122.33	86.5	82.7	12.3	12.06	13.47	BBA_05706	putative membrane protein
gene9227	0.114509	-3.12647	8.20984e-76	2.20965e-74	yes	down	55.5533	6.83	65.73	51.52	49.41	5.94	7.2	7.35	BBA_09228	cell division control protein 14
gene5821	0.114586	-3.1255	1.20748e-108	5.59106e-107	yes	down	129.707	11.0233	152.8	110.68	125.64	10.36	9.17	13.54	BBA_05822	major facilitator superfamily transporter
gene9338	0.114638	-3.12484	3.14789e-51	4.73152e-50	yes	down	364.22	46.52	307.47	488.8	296.39	38.9	52.34	48.32	BBA_09339	CFEM domain-containing protein
gene6343	0.114842	-3.12228	2.52172e-131	1.72288e-129	yes	down	213.72	25.9167	242.67	172.04	226.45	25.53	24.27	27.95	BBA_06344	drug resistance protein
gene9140	0.115548	-3.11344	4.01035e-74	1.03929e-72	yes	down	1380.06	171.793	1634.47	1240.9	1264.81	148.39	154.63	212.36	BBA_09141	hypothetical protein
gene10341	0.117598	-3.08806	2.24788e-125	1.43541e-123	yes	down	570.183	76.2933	591.41	587.43	531.71	71.22	81.32	76.34	BBA_10342	hypothetical protein
gene10176	0.1176	-3.08803	1.6517e-16	7.2657e-16	yes	down	12.2933	1.64333	8.71	17.1	11.07	2.5	1.34	1.09	BBA_10177	phosphatidylserine decarboxylase
gene7399	0.118524	-3.07675	0.000642349	0.00117678	yes	down	7.20333	0.916667	5	8.75	7.86	1.6	1.15	0	BBA_07400	hypothetical protein
gene4996	0.118535	-3.07662	9.15979e-100	3.68276e-98	yes	down	255.32	31.7533	311.17	218.94	235.85	29.09	32.26	33.91	BBA_04997	hypothetical protein
gene7402	0.119944	-3.05957	9.52099e-161	9.68959e-159	yes	down	187.893	22.8067	185.63	203.58	174.47	25.21	21.76	21.45	BBA_07403	hypothetical protein
gene9665	0.120676	-3.05079	7.77091e-28	5.73428e-27	yes	down	215.45	32.0467	171.48	261.75	213.12	42.18	29.41	24.55	BBA_09666	hypothetical protein
gene9725	0.121445	-3.04162	7.7896e-06	1.72065e-05	yes	down	1.53333	0.203333	0.81	1.62	2.17	0.3	0.15	0.16	BBA_09726	2-dehydropantoate 2-reductase, putative
gene3104	0.126172	-2.98654	3.2233e-26	2.19914e-25	yes	down	13.6367	1.81333	14.37	11.3	15.24	1.2	1.92	2.32	BBA_03105	hypothetical protein
gene8552	0.126211	-2.98608	0.00175898	0.00305733	yes	down	46.2567	9.74	64.18	48.94	25.65	14.77	9.22	5.23	BBA_08553	hypothetical protein
gene9254	0.12736	-2.97302	1.00043e-29	7.97241e-29	yes	down	38.0967	5.21333	26.78	48.67	38.84	6.64	4.02	4.98	BBA_09255	acetate kinase
gene5604	0.127625	-2.97001	5.85577e-23	3.47998e-22	yes	down	3.68333	0.5	2.93	4.22	3.9	0.71	0.4	0.39	BBA_05605	formyl transferase domain-containing protein
gene5754	0.128601	-2.95903	3.04832e-13	1.11921e-12	yes	down	134.607	18.56	100.8	195.59	107.43	19.93	13.82	21.93	BBA_05755	hypothetical protein
gene2917	0.129248	-2.95178	1.38412e-19	7.06153e-19	yes	down	49.0667	7.44333	64.44	35.12	47.64	7.69	7.38	7.26	BBA_02918	major facilitator superfamily transporter
gene9554	0.129508	-2.94888	1.8369e-49	2.65481e-48	yes	down	4686.6	669.517	3894.65	5209.8	4955.36	448.77	765.01	794.77	BBA_09555	hypothetical protein
gene10092	0.130167	-2.94156	1.2717e-09	3.75137e-09	yes	down	103.3	12.9433	122.73	102.67	84.5	13.19	8.83	16.81	BBA_10093	endo-N-acetyl-beta-D-glucosaminidase precursor
gene8497	0.13052	-2.93766	4.92426e-59	9.06027e-58	yes	down	68.74	9.49333	85.29	56.36	64.57	8.47	9.2	10.81	BBA_08498	endonuclease/exonuclease/phosphatase family
gene8425	0.130626	-2.93649	4.83117e-95	1.84377e-93	yes	down	491.907	68.5033	611.68	407.52	456.52	69.97	68.93	66.61	BBA_08426	aspartate aminotransferase, putative
gene6493	0.130987	-2.9325	0.000131876	0.000258462	yes	down	3.04	0.556667	1.28	6.36	1.48	0.43	0.44	0.8	BBA_06494	alpha-1,3-mannosyltransferase
gene9598	0.131677	-2.92492	8.78633e-51	1.30857e-49	yes	down	57.1	8.78667	43	71.73	56.57	9.21	8.69	8.46	BBA_09599	alcohol dehydrogenase GroES-like domain-containing protein
gene4296	0.131876	-2.92275	0.000904689	0.00163198	yes	down	0.51	0.0666667	0.52	0.05	0.96	0.1	0.04	0.06	BBA_04297	hypothetical protein
gene9595	0.132571	-2.91516	3.00195e-23	1.80264e-22	yes	down	80.72	11.94	58.55	109.54	74.07	10.3	10.92	14.6	BBA_09596	succinate dehydrogenase cytochrome b subunit
gene8514	0.133322	-2.90701	6.14962e-05	0.000124884	yes	down	1.73333	0.25	1.28	2.34	1.58	0.38	0.22	0.15	BBA_08515	hypothetical protein
gene9596	0.134076	-2.89888	1.10138e-25	7.30516e-25	yes	down	125.59	18.4067	84.53	180.98	111.26	21.87	15.4	17.95	BBA_09597	oxidoreductase, short chain dehydrogenase/reductase family protein
gene9538	0.134349	-2.89594	1.62151e-12	5.70477e-12	yes	down	7.49667	1.35	6.27	10.12	6.1	0.7	2.95	0.4	BBA_09539	protein phosphatase regulator
gene6935	0.134622	-2.89301	6.57118e-172	7.64291e-170	yes	down	33.4833	4.4	35.15	29.44	35.86	5.36	3.88	3.96	BBA_06936	zinc transporter 1
gene566	0.135277	-2.88601	5.36701e-24	3.31452e-23	yes	down	11.0267	1.56	11.97	8.1	13.01	1	1.48	2.2	BBA_00567	hypothetical protein
gene5112	0.137635	-2.86108	1.65741e-105	7.22896e-104	yes	down	326.823	42.7833	333.31	345.4	301.76	53	11.78	63.57	BBA_05113	hypothetical protein
gene4264	0.13795	-2.85779	0.0231866	0.0346064	yes	down	2.05	0.0966667	4.49	1.28	0.38	0	0.29	0	BBA_04265	ankyrin repeat protein
gene6340	0.137986	-2.85741	6.5689e-60	1.24136e-58	yes	down	32.75	4.43333	28.3	37.72	32.23	4.5	3.74	5.06	BBA_06341	CFEM domain-containing protein
gene4005	0.13901	-2.84674	6.03533e-170	6.85641e-168	yes	down	136.367	22.39	150.67	110.15	148.28	23.12	22.74	21.31	BBA_04006	trans-sialidase-like protein
gene8408	0.139246	-2.84429	0.00070185	0.0012805	yes	down	0.686667	0.113333	1.11	0.53	0.42	0.12	0.09	0.13	BBA_08409	hypothetical protein
gene9179	0.139463	-2.84204	1.50569e-07	3.8439e-07	yes	down	77.2833	13.0267	64.11	127.03	40.71	7.2	9.21	22.67	BBA_09180	Glutaredoxin, eukaryotic/virial
gene93	0.140516	-2.83119	6.1583e-135	4.39172e-133	yes	down	14.1133	3.03667	15.02	12.49	14.83	3.31	2.76	3.04	BBA_00094	major facilitator superfamily transporter
gene3933	0.140796	-2.82832	7.29734e-83	2.17363e-81	yes	down	129.84	19.44	141.84	111.58	136.1	24.69	17.67	15.96	BBA_03934	Cytochrome P450 CYP617A1
gene74	0.141567	-2.82044	3.55706e-16	1.54387e-15	yes	down	26.38	3.74	30.87	20.91	27.36	6.5	2.49	2.23	BBA_00075	hypothetical protein
gene2160	0.142157	-2.81445	4.47083e-79	1.25879e-77	yes	down	884.217	136.457	1111.88	737.82	802.95	140	134.27	135.1	BBA_02161	hypothetical protein
gene9004	0.14459	-2.78996	3.95469e-07	9.79896e-07	yes	down	9.80333	0.373333	4.62	11.18	13.61	0.4	0.46	0.26	BBA_09005	hypothetical protein
gene2380	0.144678	-2.78909	8.2816e-110	3.90875e-108	yes	down	134.233	20.73	155.97	119.3	127.43	22.49	20.21	19.49	BBA_02381	putative endochitinase CHI2
gene8844	0.144889	-2.78698	1.16587e-13	4.38434e-13	yes	down	8.38	1.25333	8.95	9.19	7	1	0.71	2.05	BBA_08845	H+ symporter family protein
gene5255	0.144896	-2.78691	3.38597e-07	8.43902e-07	yes	down	3.93667	0.66	2.15	6.36	3.3	0.65	0.63	0.7	BBA_05256	nucleoside-diphosphate-sugar epimerase, putative
gene1806	0.145726	-2.77867	9.47259e-92	3.31711e-90	yes	down	93.6233	14.33	104.81	76.93	99.13	13.19	14.74	15.06	BBA_01807	hypothetical protein
gene10104	0.146007	-2.77589	3.57076e-44	4.37172e-43	yes	down	19.67	3.00667	20.74	14.37	23.9	3.33	2.84	2.85	BBA_10105	nonribosomal peptide synthase
gene1239	0.146212	-2.77386	6.39259e-55	1.07497e-53	yes	down	43.2967	6.72333	44.07	36.77	49.05	8.17	7.28	4.72	BBA_01240	LysR family regulatory protein
gene5761	0.146453	-2.77149	2.72731e-06	6.27994e-06	yes	down	2.94	0.423333	3.45	3.24	2.13	0.18	0.89	0.2	BBA_05762	Acyl-CoA N-acyltransferase
gene7089	0.147561	-2.76061	4.8293e-15	1.96839e-14	yes	down	36.0367	6.59	22.58	53.69	31.84	8.22	5.26	6.29	BBA_07090	hypothetical protein
gene4844	0.147809	-2.75819	2.68891e-119	1.53629e-117	yes	down	346.46	48.7833	412.67	303.12	323.59	48.48	45.83	52.04	BBA_04845	hypothetical protein
gene9167	0.148112	-2.75524	2.40056e-15	1.001e-14	yes	down	168.563	13.9967	124.34	233.69	147.66	13.63	12.03	16.33	BBA_09168	retinol dehydrogenase 12
gene4660	0.149464	-2.74213	1.00595e-124	6.34074e-123	yes	down	5569.42	883.583	5428.92	6141.08	5138.25	944.83	873.27	832.65	BBA_04661	hypothetical protein
gene10134	0.149632	-2.74051	0.0241438	0.0359581	yes	down	4.49333	0.806667	3.22	2.63	7.63	1.2	0	1.22	BBA_10135	hypothetical protein
gene8240	0.150043	-2.73655	5.48047e-63	1.12252e-61	yes	down	30.4733	4.84	32.52	25.25	33.65	5.42	5.32	3.78	BBA_08241	general alpha-glucoside permease
gene2812	0.151702	-2.72068	0	0	yes	down	163.37	20.6067	168.87	164.1	157.14	17.97	22.3	21.55	BBA_02813	putative 2-oxoglutarate/malate translocator
gene5791	0.153088	-2.70756	2.13855e-248	5.22342e-246	yes	down	458.637	34.0833	514.23	443.5	418.18	39.43	32.21	30.61	BBA_05792	isoflavone reductase
gene5653	0.153285	-2.70571	3.52189e-07	8.76214e-07	yes	down	150.717	21.07	101.43	239.2	111.52	29.8	11.34	22.07	BBA_05654	OsmC-like protein
gene7621	0.153287	-2.70569	4.75495e-12	1.63289e-11	yes	down	20.4033	3.61667	17.34	23.83	20.04	4.76	3.02	3.07	BBA_07622	yjfJ-like protein
gene4018	0.154096	-2.6981	6.53389e-95	2.45523e-93	yes	down	61.2267	8.76333	72.52	46.23	64.93	8.91	8.58	8.8	BBA_04019	Cel3b-like protein
gene8812	0.154281	-2.69637	8.99205e-41	1.00633e-39	yes	down	26.4433	3.49667	30.75	21.84	26.74	3.35	3.74	3.4	BBA_08813	hypothetical protein
gene10101	0.155196	-2.68784	1.44503e-104	6.19208e-103	yes	down	161.673	23.0867	136.87	164.04	184.11	23.94	22.37	22.95	BBA_10102	cyclic-amp-dependent transcription factor atf-2
gene4400	0.155717	-2.683	6.24986e-54	1.02452e-52	yes	down	141.027	24.65	152.55	106.31	164.22	23.26	25.22	25.47	BBA_04401	sporulation-specific protein
gene8622	0.15582	-2.68205	4.40589e-63	9.06223e-62	yes	down	2810.24	551.303	3231.54	2822	2377.17	509.85	548.06	596	BBA_08623	hypothetical protein
gene4090	0.156816	-2.67286	5.61323e-11	1.80103e-10	yes	down	125.43	20.9733	84.44	188.05	103.8	23.97	19.05	19.9	BBA_04091	hypothetical protein
gene3039	0.157087	-2.67037	9.95293e-36	9.7046e-35	yes	down	88.39	16.0833	106.38	70.44	88.35	16.36	15.3	16.59	BBA_03040	DUF636 domain protein
gene5700	0.158227	-2.65993	5.68429e-30	4.59731e-29	yes	down	14.49	2.46	15.36	14.48	13.63	3.24	1.86	2.28	BBA_05701	5-methyltetrahydropteroyltriglutamate-homocysteine methyltransferase
gene4166	0.158426	-2.65812	3.07642e-55	5.24549e-54	yes	down	44.78	7.56333	50.5	40.22	43.62	9.66	6.1	6.93	BBA_04167	LMBR1 domain-containing protein
gene5162	0.158527	-2.6572	8.36155e-22	4.72483e-21	yes	down	14.99	2.51667	16.29	10.66	18.02	3.27	2.61	1.67	BBA_05163	GATA transcription factor AreB
gene344	0.158676	-2.65584	2.64704e-11	8.66095e-11	yes	down	4.82333	0.74	6.34	4.18	3.95	0.53	0.61	1.08	BBA_00345	iron-sulfur cluster-binding protein
gene2397	0.159368	-2.64957	2.44803e-63	5.06721e-62	yes	down	30.1	5.1	25.83	31.45	33.02	5.35	5.53	4.42	BBA_02398	aromatic and neutral aliphatic amino acid permease
gene3443	0.159521	-2.64818	4.54795e-26	3.07285e-25	yes	down	15.5367	2.63667	12.38	20.18	14.05	2.37	2.72	2.82	BBA_03444	POT family protein
gene7341	0.160363	-2.64058	2.04281e-05	4.34348e-05	yes	down	1.67	0.3	2.48	1.4	1.13	0.28	0.31	0.31	BBA_07342	C6 transcription factor
gene8096	0.160436	-2.63993	0.0053645	0.00878792	yes	down	34.88	9.52	38.63	47.16	18.85	8.07	7.61	12.88	BBA_08097	hypothetical protein
gene10016	0.160677	-2.63777	2.58324e-27	1.85439e-26	yes	down	23.0033	3.89	25.27	14.67	29.07	4.69	3.45	3.53	BBA_10017	fatty acid desaturase
gene7980	0.16099	-2.63495	6.06495e-16	2.60116e-15	yes	down	23.2933	5.20667	21.64	24.67	23.57	5.31	2.77	7.54	BBA_07981	dual specificity phosphatase
gene1378	0.16109	-2.63406	7.75446e-10	2.30908e-09	yes	down	3.21667	0.55	2.57	2.68	4.4	0.73	0.68	0.24	BBA_01379	major facilitator superfamily transporter
gene258	0.161276	-2.63239	7.21814e-64	1.51985e-62	yes	down	478.877	84.8967	607.82	365.28	463.53	97.27	78.55	78.87	BBA_00259	hypothetical protein
gene768	0.161568	-2.62979	2.34908e-40	2.61098e-39	yes	down	146.873	27.3167	178.52	128.8	133.3	24.19	31.75	26.01	BBA_00769	hypothetical protein
gene8485	0.162123	-2.62484	2.50815e-44	3.10579e-43	yes	down	18.51	3.18667	21.03	17.24	17.26	3.29	2.83	3.44	BBA_08486	carboxylesterase-like protein
gene7525	0.162762	-2.61917	7.13149e-15	2.87674e-14	yes	down	158.717	27.8167	119.32	218.22	138.61	32.59	28.27	22.59	BBA_07526	protein rds1
gene7933	0.163005	-2.61702	2.57466e-11	8.42978e-11	yes	down	12.5367	2.20333	9.03	16.29	12.29	3.17	2.53	0.91	BBA_07934	secretory lipase
gene10135	0.163553	-2.61217	8.57956e-12	2.89242e-11	yes	down	6.64	1.16667	6.35	6.27	7.3	1.38	0.59	1.53	BBA_10136	Ferritin/ribonucleotide reductase
gene9304	0.164881	-2.6005	0.0195306	0.0294785	yes	down	0.506667	0.09	0.32	0.59	0.61	0.16	0	0.11	BBA_09305	proline oxidase Put1
gene2542	0.165276	-2.59705	1.47677e-09	4.33666e-09	yes	down	4.68667	0.846667	5.64	4.35	4.07	1.28	0.89	0.37	BBA_02543	lipase/esterase
gene7716	0.165379	-2.59616	1.80007e-35	1.73781e-34	yes	down	68.4133	16.3667	77.02	72.74	55.48	14.7	16	18.4	BBA_07717	hypothetical protein
gene10231	0.166241	-2.58865	8.64384e-07	2.08314e-06	yes	down	15.0933	3.16	14.21	5.72	25.35	5.88	1.98	1.62	BBA_10232	hypothetical protein
gene3695	0.166273	-2.58837	1.11344e-17	5.19993e-17	yes	down	30.92	5.84667	34.03	23.7	35.03	4.91	5.65	6.98	BBA_03696	hypothetical protein
gene7521	0.167879	-2.57451	1.37677e-159	1.34511e-157	yes	down	51.5867	9.64	52.96	48.45	53.35	10.09	9.81	9.02	BBA_07522	Homocysteine synthase
gene9421	0.168812	-2.56651	6.38718e-12	2.16827e-11	yes	down	7.72	1.39	6.69	8.93	7.54	1.03	0.95	2.19	BBA_09422	hypothetical protein
gene9073	0.169336	-2.56204	4.89809e-82	1.4414e-80	yes	down	63.35	11.3233	61.19	54.61	74.25	13.7	10.52	9.75	BBA_09074	mitochondrial chaperone BCS1
gene8142	0.169549	-2.56023	2.37177e-06	5.50147e-06	yes	down	3.7	0.68	4.02	4.03	3.05	0.59	0.39	1.06	BBA_08143	hypothetical protein
gene6454	0.171095	-2.54713	4.30657e-53	6.79728e-52	yes	down	52.44	9.92	35.68	64.36	57.28	10.07	10.49	9.2	BBA_06455	hypothetical protein
gene3908	0.171291	-2.54548	1.36889e-08	3.7631e-08	yes	down	117.513	19.9867	152.54	116.89	83.11	9.93	20.6	29.43	BBA_03909	filamentous hemagglutinin / adhesin
gene6165	0.172042	-2.53917	3.92767e-28	2.94049e-27	yes	down	21.3267	4.15333	22.06	25.22	16.7	4.26	4.68	3.52	BBA_06166	alcohol dehydrogenase I
gene8566	0.172127	-2.53845	3.19226e-25	2.082e-24	yes	down	16.5333	3.03667	20.55	16.32	12.73	3.21	2.59	3.31	BBA_08567	methyltransferase domain-containing protein
gene9921	0.172219	-2.53768	3.29582e-51	4.94626e-50	yes	down	200.527	36.1867	237.38	156.47	207.73	29.53	39.01	40.02	BBA_09922	hypothetical protein
gene4910	0.172648	-2.53409	1.87545e-61	3.68676e-60	yes	down	38.46	6.98333	45.69	30.12	39.57	6.84	7.3	6.81	BBA_04911	Bud10 protein
gene9447	0.172857	-2.53235	3.80593e-17	1.73271e-16	yes	down	5.94667	1.07667	6.13	4.29	7.42	0.91	1.22	1.1	BBA_09448	hypothetical protein
gene9151	0.173088	-2.53042	0.00287526	0.00487442	yes	down	5.69	1.12333	7.76	4.95	4.36	1.52	1.85	0	BBA_09152	BolA-like protein
gene3359	0.173199	-2.5295	5.05139e-109	2.36134e-107	yes	down	1365.35	161.9	1223.37	1575.02	1297.66	162.92	145.73	177.05	BBA_03360	DDHD domain-containing protein
gene912	0.17322	-2.52933	4.40216e-80	1.25391e-78	yes	down	29.9	5.54667	32.27	21.8	35.63	5.55	5.23	5.86	BBA_00913	hypothetical protein
gene7444	0.173312	-2.52856	3.71631e-38	3.8667e-37	yes	down	9.68	1.78333	9.16	9.78	10.1	2.23	1.6	1.52	BBA_07445	hypothetical protein
gene2148	0.17336	-2.52815	2.02941e-40	2.26081e-39	yes	down	92.1867	15.9933	80.7	78.3	117.56	23.07	13.02	11.89	BBA_02149	phosphate metabolism protein
gene9094	0.173422	-2.52764	2.56763e-56	4.47161e-55	yes	down	56.8267	10.4367	64.98	46.67	58.83	8.99	10.72	11.6	BBA_09095	Di-sulfide bridge nucleocytoplasmic transport domain-containing protein
gene3840	0.173681	-2.52549	3.47502e-83	1.04464e-81	yes	down	69.42	24.3433	68.63	74.28	65.35	27.2	22.85	22.98	BBA_03841	NADP-dependent glycerol dehydrogenase
gene1173	0.173973	-2.52307	1.03428e-10	3.26282e-10	yes	down	17.0433	3.16333	17.28	18.54	15.31	1.5	2.78	5.21	BBA_01174	myo-inositol-1(or 4)-monophosphatase
gene6446	0.17445	-2.51912	2.28682e-05	4.8318e-05	yes	down	69.6167	17.1867	52.88	106.77	49.2	27.09	16.76	7.71	BBA_06447	hypothetical protein
gene7457	0.174741	-2.51671	0.0183627	0.0278059	yes	down	0.896667	0.173333	0.31	1.67	0.71	0.3	0.07	0.15	BBA_07458	glycosyl hydrolase family 10 protein
gene3906	0.174879	-2.51557	0.00217361	0.00373942	yes	down	3.13333	0.59	3.27	3.78	2.35	0	1.19	0.58	BBA_03907	TIGR02453 family protein
gene6542	0.174879	-2.51557	1.33871e-30	1.11312e-29	yes	down	40.9733	7.92333	40.02	35.85	47.05	6.2	8.69	8.88	BBA_06543	ankyrin repeat-containing YAR1
gene5247	0.175631	-2.50938	7.73091e-10	2.30278e-09	yes	down	4.49667	1.66667	5.95	4.95	2.59	1.54	2.01	1.45	BBA_05248	GPR1/FUN34/YaaH-class plasma membrane protein
gene4727	0.175738	-2.5085	5.46546e-25	3.52459e-24	yes	down	12.9833	2.5	11.53	15.66	11.76	3.12	2.06	2.32	BBA_04728	coenzyme A transferase
gene6624	0.176021	-2.50618	4.46063e-20	2.32925e-19	yes	down	89.8233	16.93	79.51	110.4	79.56	10.26	19.96	20.57	BBA_06625	alcohol dehydrogenase GroES-like domain-containing protein
gene6006	0.176188	-2.50481	1.07485e-26	7.49019e-26	yes	down	64.0467	8.78333	52.97	87.42	51.75	8.69	8.92	8.74	BBA_06007	short-chain dehydrogenase
gene2775	0.176679	-2.5008	1.22518e-59	2.28435e-58	yes	down	32.58	5.38667	40.32	27.55	29.87	4.69	5.77	5.7	BBA_02776	choline transport protein
gene1934	0.176996	-2.49821	4.93047e-165	5.29349e-163	yes	down	53.5233	7.55667	58.35	47.51	54.71	6.34	7.94	8.39	BBA_01935	Cupredoxin-like protein
gene3043	0.177117	-2.49722	3.58841e-48	5.03718e-47	yes	down	22.4167	4.19667	25.78	19.34	22.13	3.9	4.18	4.51	BBA_03044	hexose transporter
gene6125	0.17777	-2.49192	3.12256e-43	3.71588e-42	yes	down	97.51	9.80667	124.28	57.24	111.01	10.46	10.33	8.63	BBA_06126	hypothetical protein
gene8169	0.177784	-2.4918	7.63926e-13	2.74194e-12	yes	down	19.6333	3.75333	18.14	27.24	13.52	4.77	2.16	4.33	BBA_08170	major facilitator superfamily transporter
gene5122	0.177843	-2.49133	2.12804e-64	4.51976e-63	yes	down	21.6767	3.85667	25.36	18.87	20.8	3.92	4.11	3.54	BBA_05123	Putative Zn(II)2Cys6 transcription factor
gene5404	0.178094	-2.48929	2.20763e-16	9.65467e-16	yes	down	8.21667	1.55667	9.91	7.97	6.77	1.55	1.1	2.02	BBA_05405	hypothetical protein
gene2314	0.178537	-2.4857	7.13484e-46	9.22055e-45	yes	down	52.29	9.86	46.9	59.62	50.35	8.68	10.32	10.58	BBA_02315	protein family CysZ
gene2354	0.178774	-2.48379	3.72454e-29	2.90645e-28	yes	down	15.2233	3.26333	14.99	14.43	16.25	3.5	3.13	3.16	BBA_02355	hypothetical protein
gene6031	0.178835	-2.4833	3.64508e-26	2.47653e-25	yes	down	99.9567	19.57	114.79	116.62	68.46	19.31	19.05	20.35	BBA_06032	spherulin-1A
gene7620	0.179139	-2.48085	5.44633e-32	4.69229e-31	yes	down	125.94	24.9567	157.69	109.76	110.37	20.37	25.1	29.4	BBA_07621	hypothetical protein
gene8697	0.180314	-2.47142	1.03539e-07	2.66906e-07	yes	down	5.20333	0.973333	3.73	2.72	9.16	1.07	1.01	0.84	BBA_08698	Cytochrome P450 CYP58A3
gene4088	0.180754	-2.4679	3.50513e-30	2.86625e-29	yes	down	86.3067	17.13	67.64	113.47	77.81	22.99	13.31	15.09	BBA_04089	zinc-binding dehydrogenase
gene4584	0.181262	-2.46385	6.13048e-10	1.84009e-09	yes	down	2.60333	0.496667	3.38	1.56	2.87	0.45	0.67	0.37	BBA_04585	elongation factor-2 kinase EFK-1B isoform
gene644	0.181475	-2.46216	5.88703e-27	4.14681e-26	yes	down	45.29	8.88667	41.92	48.13	45.82	9.09	11.79	5.78	BBA_00645	NmrA-like family protein
gene471	0.182617	-2.45311	2.02746e-34	1.88292e-33	yes	down	310.557	64.06	238.89	396.23	296.55	78.61	57.49	56.08	BBA_00472	3-dehydroquinate synthase
gene8029	0.183234	-2.44824	5.12911e-38	5.30279e-37	yes	down	238.283	49.1933	253.41	259.42	202.02	53.06	38.59	55.93	BBA_08030	hypothetical protein
gene1438	0.183746	-2.44422	3.01218e-42	3.50345e-41	yes	down	62.2467	12.02	71.36	49.72	65.66	9.46	13.23	13.37	BBA_01439	WD domain-containing protein
gene5271	0.183957	-2.44256	2.81507e-69	6.79093e-68	yes	down	88.72	17.25	94.61	86.45	85.1	19.89	15.33	16.53	BBA_05272	ABC transporter
gene9875	0.184026	-2.44202	5.19878e-61	1.00978e-59	yes	down	102.35	20.1967	123.36	94.42	89.27	19.41	20.94	20.24	BBA_09876	monocarboxylate permease-like protein
gene151	0.184625	-2.43733	6.04818e-42	6.97647e-41	yes	down	104.12	20.4	133.58	79.56	99.22	23.28	18.18	19.74	BBA_00152	hypothetical protein
gene5209	0.184728	-2.43653	0.0140808	0.0217401	yes	down	0.376667	0.07	0.25	0.09	0.79	0.17	0.02	0.02	BBA_05210	ABC transporter
gene5044	0.184826	-2.43576	1.7568e-12	6.15859e-12	yes	down	9.26667	1.83667	10.55	8.49	8.76	2.72	1.61	1.18	BBA_05045	hypothetical protein
gene1992	0.186746	-2.42085	9.51977e-31	7.95622e-30	yes	down	29.9667	5.95333	26.1	36.73	27.07	5.86	6.12	5.88	BBA_01993	oxidoreductase family protein
gene3122	0.186943	-2.41933	5.36895e-35	5.08282e-34	yes	down	11.17	2.2	11.54	9.14	12.83	2.31	2.11	2.18	BBA_03123	uracil permease
gene9200	0.187637	-2.41399	6.7974e-35	6.40411e-34	yes	down	49.66	9.76	35.71	45.85	67.42	11.62	9.41	8.25	BBA_09201	hypothetical protein
gene9663	0.188106	-2.41038	6.73489e-45	8.41431e-44	yes	down	236.42	50.2267	177.35	263.55	268.36	44.94	48.92	56.82	BBA_09664	glycosyltransferase family 20
gene25	0.188883	-2.40443	0.000191226	0.000369444	yes	down	2.83333	0.586667	3.48	2.95	2.07	0.51	0.5	0.75	BBA_00026	hypothetical protein
gene8403	0.190138	-2.39488	6.83449e-54	1.11661e-52	yes	down	56.06	8.06333	51.78	56	60.4	10.55	7.05	6.59	BBA_08404	putative peptide transporter
gene10339	0.192275	-2.37876	8.0839e-05	0.000162176	yes	down	16.2733	3.31333	16.64	12.53	19.65	4.52	4.41	1.01	BBA_10340	DNA repair protein, SNF2 family
gene1504	0.192412	-2.37773	2.24254e-35	2.15646e-34	yes	down	35.46	7.16333	42.64	24.22	39.52	7.45	7.64	6.4	BBA_01505	peptidase family M20/M25/M40 protein
gene1025	0.19375	-2.36773	1.8511e-23	1.12401e-22	yes	down	76.2933	15.6667	59.82	104.52	64.54	16.35	14.6	16.05	BBA_01026	hypothetical protein
gene9883	0.194119	-2.36499	1.18276e-43	1.42485e-42	yes	down	72.41	10.31	91.27	60.83	65.13	4.1	19.93	6.9	BBA_09884	hypothetical protein
gene6419	0.194578	-2.36158	2.77542e-27	1.98651e-26	yes	down	6.48	1.37667	7.6	5.25	6.59	1.51	1.03	1.59	BBA_06420	oligopeptide transporter
gene3053	0.194629	-2.3612	4.4928e-44	5.47999e-43	yes	down	68.83	14.0667	80.46	48.7	77.33	14.9	15.05	12.25	BBA_03054	pheromone-regulated membrane protein
gene5900	0.195648	-2.35367	2.83027e-61	5.53035e-60	yes	down	66.9433	14.0233	74.98	66.81	59.04	15.5	13.44	13.13	BBA_05901	FAD binding domain containing protein
gene5262	0.196559	-2.34697	4.55853e-40	5.01541e-39	yes	down	204.24	43.1967	250.38	168.72	193.62	37.98	40.21	51.4	BBA_05263	GPR1/FUN34/yaaH family protein
gene9269	0.19698	-2.34388	1.91539e-112	9.54761e-111	yes	down	54.4367	10.2133	60.85	46.36	56.1	10.4	10.44	9.8	BBA_09270	subtilisin-like protease PR1G
gene1277	0.197569	-2.33958	1.37027e-07	3.50459e-07	yes	down	180.647	39.4467	119.61	268.35	153.98	52.9	30.03	35.41	BBA_01278	pyridoxamine 5'-phosphate oxidase
gene9592	0.197812	-2.3378	1.69641e-25	1.11609e-24	yes	down	56.46	12.09	48.17	70.99	50.22	15.4	10.11	10.76	BBA_09593	adenosine deaminase
gene7781	0.198196	-2.335	7.62634e-112	3.7631e-110	yes	down	2320.76	500.153	2606.73	2074.94	2280.61	477.53	547.55	475.38	BBA_07782	hypothetical protein
gene5267	0.198321	-2.33409	2.40527e-71	5.97951e-70	yes	down	33.0267	6.89	37.02	30.15	31.91	6.93	7.32	6.42	BBA_05268	AMP-binding enzyme
gene9223	0.199133	-2.3282	2.77061e-43	3.30915e-42	yes	down	155.05	32.52	192.05	109	164.1	33.81	31.83	31.92	BBA_09224	hypothetical protein
gene2857	0.199522	-2.32538	4.71576e-21	2.58547e-20	yes	down	21.3233	4.56333	22.61	24.11	17.25	3.55	5.42	4.72	BBA_02858	mucin-like protein
gene4161	0.199548	-2.32519	6.40568e-45	8.02353e-44	yes	down	278.003	59.6	226.71	298.04	309.26	75.8	50.57	52.43	BBA_04162	ZIP zinc/iron transporter
gene1782	0.200227	-2.32029	2.13467e-07	5.39883e-07	yes	down	2.45	0.523333	2.45	2.82	2.08	0.51	0.75	0.31	BBA_01783	secretory lipase
gene1009	0.200451	-2.31868	6.98284e-55	1.1722e-53	yes	down	48.3833	6.60333	52.5	32.13	60.52	7.86	6.47	5.48	BBA_01010	lovastatin nonaketide synthase
gene112	0.200569	-2.31783	2.13324e-39	2.31575e-38	yes	down	34.75	4.75	40.13	29.75	34.37	4.12	4.59	5.54	BBA_00113	hypothetical protein
gene9030	0.201026	-2.31455	2.21106e-55	3.78319e-54	yes	down	15.8867	3.15	16.79	14.93	15.94	3.28	2.71	3.46	BBA_09031	hypothetical protein
gene3212	0.201123	-2.31385	3.91663e-15	1.60577e-14	yes	down	8.20333	1.77667	6.42	9.16	9.03	1.57	2.14	1.62	BBA_03213	putative aspartic protease
gene5909	0.201247	-2.31296	2.31857e-32	2.01894e-31	yes	down	33.25	7.29667	38.31	29.37	32.07	7.27	7.26	7.36	BBA_05910	isoprenylcysteine carboxyl methyltransferase
gene3812	0.20138	-2.31201	3.4586e-63	7.12881e-62	yes	down	44.1567	9.51333	41.21	45.96	45.3	9.72	8.52	10.3	BBA_03813	late sexual development protein
gene8809	0.201642	-2.31013	9.64106e-25	6.14838e-24	yes	down	17.8233	3.81667	20.97	14.49	18.01	4.42	4.45	2.58	BBA_08810	histone H4 variant
gene9606	0.201897	-2.30831	2.10491e-33	1.89713e-32	yes	down	21.84	4.74333	20.82	21.34	23.36	4.48	5.04	4.71	BBA_09607	metalloprotease-like protein
gene29	0.203755	-2.29509	1.10706e-53	1.79073e-52	yes	down	20.4133	4.47667	19.31	21.69	20.24	5.28	4.14	4.01	BBA_00030	AMP-binding enzyme, putative
gene2357	0.203781	-2.29491	2.97582e-66	6.63784e-65	yes	down	24.4333	5.57667	29.72	18.68	24.9	5.17	5.83	5.73	BBA_02358	IBR domain-containing protein
gene6898	0.204345	-2.29092	5.46155e-22	3.10952e-21	yes	down	15.62	3.31667	15.69	16.77	14.4	2.96	3.77	3.22	BBA_06899	Fe3+ ABC transporter periplasmic protein
gene8728	0.206307	-2.27713	1.36031e-33	1.23401e-32	yes	down	72.2367	10.9333	54.35	93.54	68.82	10.44	11.97	10.39	BBA_08729	phosphatidylserine decarboxylase family protein
gene836	0.206739	-2.27411	2.51618e-06	5.81573e-06	yes	down	4.46	0.953333	4.94	2.26	6.18	1.07	0.36	1.43	BBA_00837	leucyl-tRNA synthetase
gene10357	0.208218	-2.26383	8.85887e-21	4.8084e-20	yes	down	56.52	12.2833	58.36	36.32	74.88	14.74	13.2	8.91	BBA_10358	hypothetical protein
gene9754	0.208682	-2.26063	0.00763372	0.0122748	yes	down	0.93	0.21	0.59	1.54	0.66	0.35	0.17	0.11	BBA_09755	epoxide hydrolase
gene7433	0.209206	-2.25701	9.31496e-26	6.20362e-25	yes	down	34.76	7.79667	42.78	33.54	27.96	9.74	7.36	6.29	BBA_07434	major facilitator superfamily transporter
gene9077	0.209585	-2.2544	2.25879e-19	1.13989e-18	yes	down	7.93333	1.74	6.06	9.59	8.15	1.42	1.76	2.04	BBA_09078	beta-hexosaminidase
gene1982	0.209838	-2.25265	5.38765e-90	1.84692e-88	yes	down	207.66	49.6133	219.4	194.76	208.82	52.14	49.08	47.62	BBA_01983	hypothetical protein
gene9108	0.211467	-2.2415	4.16923e-24	2.59283e-23	yes	down	22.2633	3.19667	15.56	27.64	23.59	3.18	2.72	3.69	BBA_09109	Catalase-like domain, heme-dependent
gene6482	0.211887	-2.23863	3.20235e-12	1.1075e-11	yes	down	21.12	4.87	14.3	30.24	18.82	5.7	4.68	4.23	BBA_06483	Lactamase B
gene1654	0.213141	-2.23012	4.71582e-166	5.11929e-164	yes	down	56.2433	11.0967	60.58	50.34	57.81	11.13	12.17	9.99	BBA_01655	sulfate permease
gene1900	0.213355	-2.22867	6.92709e-05	0.000139945	yes	down	259.457	64.6033	193.51	437.36	147.5	79.05	63.85	50.91	BBA_01901	RBP protein
gene8950	0.213477	-2.22784	1.53318e-26	1.06085e-25	yes	down	26.5533	4.88667	21.26	31.59	26.81	5.63	5.01	4.02	BBA_08951	hypothetical protein
gene1493	0.213623	-2.22686	1.55528e-21	8.69781e-21	yes	down	54.8533	12.56	48.04	61.4	55.12	17.63	12	8.05	BBA_01494	lipase 1 precursor
gene6862	0.213649	-2.22669	1.4287e-06	3.38222e-06	yes	down	16.6467	3.79333	15.39	10.57	23.98	7.3	2.09	1.99	BBA_06863	hypothetical protein
gene4659	0.21365	-2.22668	8.00798e-180	1.07175e-177	yes	down	1955.73	459.997	2006.42	1863.02	1997.74	512.25	457.21	410.53	BBA_04660	hypothetical protein
gene9877	0.214145	-2.22334	1.04821e-136	7.75831e-135	yes	down	545.917	100.333	519.39	628.27	490.09	123.18	92.04	85.78	BBA_09878	hypothetical protein
gene10118	0.214491	-2.22101	2.02918e-15	8.48675e-15	yes	down	26.67	6.01667	20.44	28.01	31.56	9.07	4.63	4.35	BBA_10119	HAD-superfamily subfamily IIA hydrolase
gene1610	0.214659	-2.21988	0.0372916	0.0539601	yes	down	0.343333	0.08	0.4	0.26	0.37	0.1	0.09	0.05	BBA_01611	FAD binding domain-containing protein
gene590	0.215032	-2.21738	7.69946e-25	4.92302e-24	yes	down	35.5833	7.08667	47.3	28.24	31.21	6.25	6.71	8.3	BBA_00591	mucin-like protein
gene10034	0.215038	-2.21734	1.64294e-82	4.8641e-81	yes	down	3197.68	729.26	3947.35	2790.32	2855.37	649.12	757.2	781.46	BBA_10035	histone H4.1
gene345	0.215604	-2.21355	2.37097e-27	1.70451e-26	yes	down	58.6367	13.39	73.13	47.35	55.43	10.53	14.5	15.14	BBA_00346	fructosyl amino acid oxidase
gene470	0.215642	-2.21329	4.92318e-48	6.86154e-47	yes	down	331.81	81.9067	292.25	406.48	296.7	85.41	73.68	86.63	BBA_00471	catechol O-methyltransferase
gene9195	0.216026	-2.21072	0.0141083	0.0217753	yes	down	3.66667	1.76667	3.33	5.02	2.65	1.8	2.98	0.52	BBA_09196	hypothetical protein
gene5657	0.216716	-2.20612	7.09047e-07	1.71895e-06	yes	down	97.11	26.7767	95.58	140.11	55.64	17.2	27.51	35.62	BBA_05658	hypothetical protein
gene2466	0.216752	-2.20588	3.105e-07	7.7605e-07	yes	down	14.5067	3.37333	13.26	19.46	10.8	3.87	1.3	4.95	BBA_02467	carbon-nitrogen hydrolase
gene7726	0.216916	-2.20479	2.51279e-43	3.00489e-42	yes	down	13.8	3.13333	15.59	10.71	15.1	2.86	3.17	3.37	BBA_07727	DNA polymerase family B
gene3694	0.217122	-2.20342	7.80635e-61	1.51026e-59	yes	down	32.9833	6.07	38.16	26.68	34.11	7.02	4.08	7.11	BBA_03695	replication factor A protein 3
gene8070	0.21736	-2.20184	2.19469e-05	4.6482e-05	yes	down	2.94333	0.666667	3.22	1.32	4.29	0.62	1.02	0.36	BBA_08071	glutathione S-transferase domain-containing protein
gene1717	0.218469	-2.1945	0.00189006	0.00327351	yes	down	2.06333	0.493333	1.32	2.41	2.46	0.64	0.21	0.63	BBA_01718	hypothetical protein
gene7102	0.218766	-2.19254	6.33348e-35	5.98434e-34	yes	down	15.3633	3.57333	17.43	10.37	18.29	4.17	3.28	3.27	BBA_07103	phospholipid-translocating P-type ATPase
gene5423	0.219267	-2.18924	3.38919e-16	1.47363e-15	yes	down	12.7933	4.51	11.1	10.88	16.4	8.13	3.66	1.74	BBA_05424	nucleoside-diphosphate-sugar epimerase, putative
gene10202	0.21933	-2.18883	2.39322e-13	8.86343e-13	yes	down	262.053	60.1133	202.42	278.4	305.34	82.29	47.35	50.7	BBA_10203	brefeldin A resistance protein
gene243	0.219855	-2.18538	0.0251052	0.0373001	yes	down	2.89667	0.74	1.13	4.3	3.26	0.56	1.1	0.56	BBA_00244	BOUP1-like protein
gene8799	0.222039	-2.17111	3.33183e-39	3.58897e-38	yes	down	21.5233	4.92	19.48	16.02	29.07	4.78	5.42	4.56	BBA_08800	peptidase C14
gene1482	0.222149	-2.1704	1.51516e-05	3.25701e-05	yes	down	1.64	0.383333	1.04	1.34	2.54	0.42	0.54	0.19	BBA_01483	DnaJ domain-containing protein
gene5014	0.222691	-2.16689	1.70035e-44	2.11355e-43	yes	down	44.99	10.4767	51.02	32.29	51.66	11.09	10.52	9.82	BBA_05015	multidrug resistance protein CDR1
gene10324	0.222698	-2.16684	2.09278e-68	4.96274e-67	yes	down	166.043	39.6533	144.49	154.16	199.48	49.56	36.19	33.21	BBA_10325	CBR-TBB-4 protein
gene4216	0.223162	-2.16383	3.81376e-26	2.58933e-25	yes	down	22.52	6.59667	21.57	23.6	22.39	6.36	5.23	8.2	BBA_04217	hypothetical protein
gene7317	0.223554	-2.1613	8.59074e-111	4.15502e-109	yes	down	40.76	9.60667	43.72	36.47	42.09	9.85	9.95	9.02	BBA_07318	hydrolase-like protein
gene4017	0.223925	-2.15891	8.24701e-76	2.21355e-74	yes	down	61.4967	14.6167	68.68	53.23	62.58	15.84	14.57	13.44	BBA_04018	sterol-C14-reductase
gene4672	0.22395	-2.15875	6.4131e-48	8.9e-47	yes	down	21.22	3.59667	20.53	24.92	18.21	3.04	2.86	4.89	BBA_04673	lactam utilization protein LAMB
gene4872	0.224036	-2.1582	1.84261e-46	2.43603e-45	yes	down	80.5433	19.1467	90.11	59.04	92.48	18.6	19.55	19.29	BBA_04873	putative germinal center kinases group protein
gene3115	0.224844	-2.153	0.00010443	0.000206661	yes	down	11.82	1.63333	14.72	2.81	17.93	1.18	2.12	1.6	BBA_03116	hypothetical protein
gene8286	0.225122	-2.15122	1.09757e-13	4.13705e-13	yes	down	30.5433	7.62	26.36	40.27	25	7.67	8.48	6.71	BBA_08287	protein arginine N-methyltransferase
gene5128	0.22556	-2.14842	1.1823e-81	3.45841e-80	yes	down	435.683	106.63	491.32	391.86	423.87	99.08	115.07	105.74	BBA_05129	hypothetical protein
gene5654	0.226054	-2.14526	4.14503e-48	5.78527e-47	yes	down	154.343	44.6267	135.52	162.02	165.49	48.89	41.02	43.97	BBA_05655	mucin-like protein
gene10332	0.226102	-2.14495	0.000385493	0.000723169	yes	down	5.77	1.48667	5.67	8.31	3.33	1.69	1.1	1.67	BBA_10333	hypothetical protein
gene2715	0.226185	-2.14443	3.60321e-22	2.06471e-21	yes	down	11.5067	2.15	15.12	7.53	11.87	2.63	2.28	1.54	BBA_02716	protein kinase subdomain-containing protein
gene2297	0.226727	-2.14097	1.05343e-41	1.20515e-40	yes	down	42.08	10.2667	41.5	46.18	38.56	10	10.88	9.92	BBA_02298	hypothetical protein
gene10340	0.228558	-2.12937	3.0696e-34	2.83192e-33	yes	down	570.427	143.377	527.55	695.49	488.24	141.46	133.81	154.86	BBA_10341	hypothetical protein
gene2951	0.228974	-2.12675	8.51143e-28	6.26652e-27	yes	down	10.1233	2.43333	10.87	9.35	10.15	1.87	2.87	2.56	BBA_02952	RTA1 domain-containing protein
gene7172	0.22978	-2.12167	2.50724e-32	2.17933e-31	yes	down	5.93333	1.43	6.33	4.58	6.89	1.5	1.46	1.33	BBA_07173	SNF2 family domain-containing protein
gene5987	0.229914	-2.12084	3.8641e-68	9.1189e-67	yes	down	103.963	22.01	120.83	63.08	127.98	24.29	21.83	19.91	BBA_05988	pumilio domain-containing protein
gene5917	0.230127	-2.1195	7.15098e-08	1.86703e-07	yes	down	70.0633	21.8167	75.26	62.37	72.56	17.5	31.11	16.84	BBA_05918	import inner membrane translocase subunit TIM13
gene2557	0.230568	-2.11674	1.47749e-24	9.35522e-24	yes	down	29.4367	7.39333	23.91	36.26	28.14	7.05	8.74	6.39	BBA_02558	ferulic acid esterase (FaeA)
gene2411	0.230686	-2.116	1.01936e-61	2.01602e-60	yes	down	31.84	7.78333	29.03	30.78	35.71	8.86	7.89	6.6	BBA_02412	dimethylaniline monooxygenase
gene2862	0.231425	-2.11139	1.82727e-45	2.33671e-44	yes	down	93.1967	21.3333	119.43	71.85	88.31	19.63	19.84	24.53	BBA_02863	cyclin domain-containing protein
gene1377	0.231451	-2.11122	1.67956e-20	8.99631e-20	yes	down	13.14	3.21333	14.77	8.28	16.37	3.18	3.7	2.76	BBA_01378	kinesin motor domain-containing protein
gene831	0.231525	-2.11076	3.45284e-51	5.17396e-50	yes	down	75.4167	18.2867	84.14	58.28	83.83	16.79	19.02	19.05	BBA_00832	cyclin domain-containing protein
gene2863	0.232037	-2.10758	9.56516e-51	1.4224e-49	yes	down	57.2033	12.6933	66.38	46.17	59.06	14.37	10.77	12.94	BBA_02864	heavy metal translocating P-type ATPase
gene2690	0.232051	-2.10748	0.0304861	0.0447691	yes	down	0.353333	0.08	0.23	0.06	0.77	0.08	0.14	0.02	BBA_02691	HATPase domain-containing protein
gene5665	0.23268	-2.10358	3.51163e-35	3.35701e-34	yes	down	30.6933	6.79667	27.69	36.84	27.55	6.55	6.94	6.9	BBA_05666	MFS transporter
gene10009	0.232808	-2.10279	1.71498e-20	9.18102e-20	yes	down	41.28	10.1933	33.77	38.02	52.05	12.94	11.06	6.58	BBA_10010	Cytochrome P450 CYP542B2
gene7186	0.233107	-2.10093	1.11152e-47	1.53167e-46	yes	down	27.33	7.27	24.07	31.53	26.39	7.8	7.16	6.85	BBA_07187	serine/threonine-protein kinase crk1
gene4222	0.233474	-2.09867	4.93997e-124	3.01647e-122	yes	down	105.98	24.9767	109.9	106.26	101.78	25	27.28	22.65	BBA_04223	gamma-glutamyltranspeptidase
gene3118	0.23366	-2.09752	2.44037e-10	7.50219e-10	yes	down	5.60333	1.38333	5.01	6.07	5.73	1.64	0.81	1.7	BBA_03119	acetyl-CoA acetyltransferase
gene2497	0.233956	-2.09569	1.5751e-50	2.33163e-49	yes	down	10.1867	2.86333	10.49	9.46	10.61	2.74	2.88	2.97	BBA_02498	integral inner nuclear membrane protein Ima1
gene7181	0.234181	-2.0943	1.25638e-27	9.18087e-27	yes	down	45.6033	11.1733	51.93	30.09	54.79	10.69	11.55	11.28	BBA_07182	RFX DNA-binding domain-containing protein
gene7753	0.234366	-2.09316	1.50987e-32	1.31945e-31	yes	down	119.743	29.92	99.22	151.1	108.91	28.9	31.17	29.69	BBA_07754	glutathione S-transferase
gene3871	0.23509	-2.08871	1.30963e-24	8.30852e-24	yes	down	7.30667	1.76	8.38	5.34	8.2	1.91	1.7	1.67	BBA_03872	glycosyl hydrolase family 81
gene3301	0.235121	-2.08852	1.13763e-43	1.37218e-42	yes	down	32.2733	8.68667	32.42	32.36	32.04	10.13	8.06	7.87	BBA_03302	histidinolphosphatase-like protein
gene3204	0.235545	-2.08592	1.54932e-12	5.45472e-12	yes	down	24.9733	6.15	25.79	23.75	25.38	3.25	6.56	8.64	BBA_03205	hypothetical protein
gene4657	0.236006	-2.0831	3.81969e-204	6.66399e-202	yes	down	419.923	104.97	398.69	395.32	465.76	114.81	102.34	97.76	BBA_04658	methyltransferase-like protein
gene10237	0.236052	-2.08282	4.09262e-05	8.43919e-05	yes	down	2.28	0.583333	1.82	2.78	2.24	0.49	0.55	0.71	BBA_10238	para-hydroxybenzoate polyprenyltransferase precursor
gene6411	0.236369	-2.08089	1.31799e-63	2.75144e-62	yes	down	40.6733	17.4767	39.73	42.84	39.45	19.4	16.92	16.11	BBA_06412	CDP-alcohol phosphatidyltransferase
gene8722	0.236426	-2.08054	1.56382e-20	8.40401e-20	yes	down	292.127	80.54	226.27	325.95	324.16	80.07	61.24	100.31	BBA_08723	Epl1 protein
gene717	0.236681	-2.07898	0.0332241	0.0484984	yes	down	36.4833	9.60333	13.46	32.45	63.54	21.6	3.5	3.71	BBA_00718	mismatched base pair and cruciform dna recognition protein
gene697	0.236692	-2.07892	1.85063e-104	7.89549e-103	yes	down	2754.74	686.26	2875.31	2774.56	2614.36	710.54	668.11	680.13	BBA_00698	restless-like transposase
gene9572	0.237485	-2.07409	5.66431e-99	2.24961e-97	yes	down	502.61	122.117	445.46	518.42	543.95	134.53	123.66	108.16	BBA_09573	Cytochrome P450 CYP542B3
gene4051	0.237589	-2.07346	1.83958e-105	7.98789e-104	yes	down	61.2667	15.4033	63.94	56.78	63.08	15.18	14.69	16.34	BBA_04052	dynactin p62 family protein
gene5598	0.238942	-2.06527	0.00462581	0.00765224	yes	down	1.81333	0.46	2.23	1.09	2.12	0.53	0.49	0.36	BBA_05599	hypothetical protein
gene4977	0.239273	-2.06327	3.88288e-48	5.43493e-47	yes	down	61.5567	15.5667	68.83	50.4	65.44	15.42	17.84	13.44	BBA_04978	tripeptidyl peptidase precursor
gene7298	0.240208	-2.05764	4.62584e-65	1.00656e-63	yes	down	161.97	36.0333	193.19	116.4	176.32	39.36	36.49	32.25	BBA_07299	non-hemolytic phospholipase C precursor
gene4148	0.240583	-2.05539	1.34254e-32	1.17637e-31	yes	down	165.407	34.2	214.4	115.28	166.54	30.53	35.46	36.61	BBA_04149	hypothetical protein
gene5967	0.240595	-2.05532	7.46047e-20	3.86063e-19	yes	down	16.57	3.69667	17.49	14.82	17.4	3.71	2.83	4.55	BBA_05968	hypothetical protein
gene9032	0.241298	-2.05111	2.0513e-40	2.2826e-39	yes	down	31827.1	8199.04	34255.2	31334	29892.1	7397.47	8436.21	8763.45	BBA_09033	hypothetical protein
gene9640	0.241476	-2.05005	1.07841e-32	9.49195e-32	yes	down	31.7467	8.28333	25.06	34.61	35.57	8.35	9.09	7.41	BBA_09641	Fungal Zn binuclear cluster domain containing protein
gene2113	0.241901	-2.04751	9.01074e-18	4.23856e-17	yes	down	46.6467	12.05	37.26	54.59	48.09	16.09	10.34	9.72	BBA_02114	mitochondrial phosphate carrier protein
gene6337	0.242591	-2.0434	2.01443e-19	1.01921e-18	yes	down	23.0533	5.96333	22.02	19.63	27.51	8.3	5.35	4.24	BBA_06338	hypothetical protein
gene5607	0.243328	-2.03902	1.14503e-14	4.55124e-14	yes	down	15.7733	4.00333	15.43	9.73	22.16	4.89	3.57	3.55	BBA_05608	FHA domain-containing protein
gene3988	0.244063	-2.03467	8.74689e-13	3.12915e-12	yes	down	36.0667	9.84333	27.84	49.09	31.27	11.94	8.72	8.87	BBA_03989	hypothetical protein
gene2399	0.24435	-2.03298	2.11031e-07	5.33863e-07	yes	down	18.9933	4.86667	22.94	17.03	17.01	2.1	4.64	7.86	BBA_02400	amidase-like protein
gene2566	0.244389	-2.03275	1.17752e-164	1.25047e-162	yes	down	52.7133	13.5833	53.91	45.67	58.56	14.75	13.92	12.08	BBA_02567	nitrogen assimilation transcription factor nirA
gene811	0.244421	-2.03256	1.02691e-66	2.32782e-65	yes	down	88.1467	22.9867	97.72	73.63	93.09	24.18	21.81	22.97	BBA_00812	hypothetical protein
gene1788	0.245035	-2.02894	0.00399208	0.0066512	yes	down	34.1267	12.2867	48.47	37.38	16.53	13.91	11.84	11.11	BBA_01789	UPF0287 family protein
gene6923	0.245497	-2.02622	1.40769e-54	2.33896e-53	yes	down	24.8933	5.01333	28.89	19.6	26.19	5.17	4.76	5.11	BBA_06924	mixed-linked glucanase
gene9168	0.245792	-2.02449	2.13138e-17	9.81319e-17	yes	down	5.20333	1.35333	5.25	5.12	5.24	1.29	1.31	1.46	BBA_09169	Hexose transport-related protein, putative
gene530	0.248438	-2.00904	1.05967e-53	1.71976e-52	yes	down	836.28	256.313	825.96	855.16	827.72	257.47	234.95	276.52	BBA_00531	hypothetical protein
gene9425	0.249332	-2.00386	5.29023e-13	1.91428e-12	yes	down	11.7033	3.49333	12.35	7.94	14.82	3.96	3.41	3.11	BBA_09426	sex-determining protein fem-1
gene7119	0.249333	-2.00385	1.22554e-08	3.38044e-08	yes	down	20.9	5.53333	34.99	12.54	15.17	5.53	5.91	5.16	BBA_07120	major facilitator superfamily transporter
gene801	0.250468	-1.9973	0.000165388	0.000320985	yes	down	14.3767	3.92333	14.7	21.22	7.21	1.52	4.9	5.35	BBA_00802	hypothetical protein
gene3251	0.250872	-1.99498	1.04374e-22	6.14299e-22	yes	down	72.4	20.3	57.18	87.64	72.38	21.24	22.25	17.41	BBA_03252	glutathione S-transferase I
gene6046	0.250881	-1.99492	1.26681e-15	5.34632e-15	yes	down	10.5533	2.82	13.4	7.78	10.48	3.26	2.52	2.68	BBA_06047	phosphotransferase enzyme family protein
gene6147	0.251825	-1.98951	1.6869e-41	1.92086e-40	yes	down	13.29	3.47667	13.37	11.42	15.08	3.58	3.21	3.64	BBA_06148	fungal specific transcription factor
gene6320	0.252317	-1.98669	1.54619e-27	1.12398e-26	yes	down	68	19.6667	55.05	87.02	61.93	19.49	18.49	21.02	BBA_06321	monodehydroascorbate reductase
gene6678	0.252908	-1.98331	5.61869e-44	6.82769e-43	yes	down	26.6967	7.14667	28.24	25.47	26.38	7.87	5.67	7.9	BBA_06679	hypothetical protein
gene5451	0.253321	-1.98096	2.6637e-67	6.15959e-66	yes	down	59.5867	15.8633	68.11	52.24	58.41	15.21	16.23	16.15	BBA_05452	T-complex protein 11
gene109	0.253443	-1.98027	9.65515e-15	3.85496e-14	yes	down	22.8633	5.74333	20.98	32.25	15.36	5.44	5.07	6.72	BBA_00110	hypothetical protein
gene1240	0.253572	-1.97953	6.81136e-49	9.67252e-48	yes	down	13.1467	4.09333	13.06	11.84	14.54	4.2	4.05	4.03	BBA_01241	2-deoxy-D-gluconate 3-dehydrogenase
gene6021	0.253599	-1.97938	2.78013e-62	5.61196e-61	yes	down	196.177	52.0967	213.6	182.8	192.13	48.9	49.37	58.02	BBA_06022	polyol transporter 5
gene1983	0.253651	-1.97908	3.54399e-76	9.59136e-75	yes	down	205.57	58.2267	193.14	239.52	184.05	60.12	56.62	57.94	BBA_01984	superoxide dismutase
gene7671	0.254287	-1.97547	0.000795945	0.00144301	yes	down	39.28	26.0533	35.73	19.98	62.13	24.97	27.95	25.24	BBA_07672	HET domain protein
gene8995	0.254408	-1.97479	6.38491e-11	2.03858e-10	yes	down	23.6867	6.39667	17.33	32.32	21.41	5.23	6.09	7.87	BBA_08996	NADH-cytochrome b5 reductase
gene818	0.254408	-1.97479	2.18419e-30	1.80081e-29	yes	down	371.777	105.343	425.63	380.04	309.66	90.85	107.88	117.3	BBA_00819	hypothetical protein
gene95	0.254725	-1.97299	1.38334e-23	8.43124e-23	yes	down	22.0267	5.96333	16.95	29.16	19.97	6.36	5.95	5.58	BBA_00096	hypothetical protein
gene8355	0.255309	-1.96969	3.713e-56	6.44333e-55	yes	down	21.53	5.59667	23.63	20.62	20.34	5.4	5.38	6.01	BBA_08356	integral membrane protein (Pth11)
gene5564	0.255384	-1.96926	6.65203e-40	7.29409e-39	yes	down	23.8	6.32	26.8	18.77	25.83	6.06	6.1	6.8	BBA_05565	G2-specific protein kinase nim-1
gene2317	0.255776	-1.96705	2.44948e-10	7.52559e-10	yes	down	260.537	87.17	238.92	288.33	254.36	102.05	99.08	60.38	BBA_02318	Ser/Thr protein phosphatase family protein
gene1295	0.255948	-1.96608	6.12895e-17	2.75944e-16	yes	down	37.55	10.09	44.42	29.82	38.41	6.85	13.01	10.41	BBA_01296	kinesin heavy chain
gene7064	0.255971	-1.96595	7.84327e-05	0.00015751	yes	down	1.99	0.526667	1.96	1.89	2.12	0.6	0.39	0.59	BBA_07065	hypothetical protein
gene8168	0.258304	-1.95286	1.0279e-110	4.9471e-109	yes	down	20.14	8.75	18.91	21.34	20.17	8.48	9.51	8.26	BBA_08169	ABC transporter
gene8371	0.258326	-1.95274	1.09096e-15	4.62216e-15	yes	down	33.9433	10.7533	28.27	27.06	46.5	13	8.47	10.79	BBA_08372	hypothetical protein
gene8724	0.25991	-1.94392	2.38542e-35	2.2871e-34	yes	down	35.3167	9.8	35.26	39.01	31.68	9.23	10.07	10.1	BBA_08725	low temperature requirement A
gene7178	0.260791	-1.93904	1.64891e-07	4.19747e-07	yes	down	47.7767	16.0267	42.16	56.31	44.86	13.94	16.65	17.49	BBA_07179	hypothetical protein
gene9639	0.262536	-1.92941	0.0358131	0.0519361	yes	down	1.11	0.313333	0.59	2.01	0.73	0.38	0.5	0.06	BBA_09640	abscisic acid ABA receptor
gene1963	0.262658	-1.92874	2.4243e-07	6.11386e-07	yes	down	289.75	77.0067	425.14	226.13	217.98	70.61	69.31	91.1	BBA_01964	ferric-chelate reductase
gene884	0.264508	-1.91862	9.57091e-26	6.36974e-25	yes	down	16.87	4.63667	18.71	12.2	19.7	4.06	4.99	4.86	BBA_00885	kinesin-like protein
gene5477	0.264935	-1.91629	0.000124656	0.000244802	yes	down	1.87667	0.54	1.22	2.07	2.34	0.7	0.59	0.33	BBA_05478	cellulase, putative
gene7087	0.265166	-1.91503	1.61015e-09	4.71415e-09	yes	down	16.4733	4.70333	13.12	21.7	14.6	3.41	4.68	6.02	BBA_07088	xylose isomerase-like TIM barrel
gene4147	0.265631	-1.9125	0.0355328	0.0515603	yes	down	15.6033	4.33	10.87	29.53	6.41	3.93	2.21	6.85	BBA_04148	phosphoglycerate mutase
gene5506	0.26601	-1.91045	4.92536e-12	1.68786e-11	yes	down	37.7067	11.5133	32.65	41.85	38.62	11.32	8.93	14.29	BBA_05507	hypothetical protein
gene4170	0.266799	-1.90617	8.11607e-07	1.95981e-06	yes	down	225.247	64.11	169.89	276.6	229.25	95	49.36	47.97	BBA_04171	hypothetical protein
gene5399	0.267586	-1.90193	0.00462778	0.0076542	yes	down	3.88333	1.20333	2.83	6.53	2.29	1.7	0.64	1.27	BBA_05400	hypothetical protein
gene1592	0.267809	-1.90072	4.95414e-24	3.07119e-23	yes	down	664.293	198.337	617.78	832.7	542.4	198.41	183.78	212.82	BBA_01593	quinone oxidoreductase
gene5070	0.268922	-1.89474	1.76279e-37	1.79963e-36	yes	down	12.3867	3.26333	12.89	12.22	12.05	3.93	2.47	3.39	BBA_05071	phosphotransferase enzyme family protein
gene7614	0.269349	-1.89245	1.38872e-06	3.28997e-06	yes	down	11.5233	3.23667	13.21	5.3	16.06	2.61	4.57	2.53	BBA_07615	transcription factor Tos4
gene1929	0.269758	-1.89026	4.06879e-20	2.13034e-19	yes	down	8.10333	2.31333	9.54	6.69	8.08	2.13	2.19	2.62	BBA_01930	OPT peptide transporter Mtd1
gene851	0.270208	-1.88786	0.0454528	0.0647905	yes	down	1.46333	0.613333	0.86	0.49	3.04	0.52	1.06	0.26	BBA_00852	capsule-associated protein CAP1
gene1202	0.27113	-1.88294	1.76348e-26	1.21589e-25	yes	down	171.113	50.3967	187.92	142.22	183.2	70.2	43.8	37.19	BBA_01203	putative C2H2 zinc finger protein
gene160	0.271269	-1.88221	7.84021e-35	7.37236e-34	yes	down	31.14	8.63333	33.88	23.76	35.78	10.54	8.05	7.31	BBA_00161	RhoGAP domain-containing protein
gene5447	0.271957	-1.87855	1.47093e-10	4.59283e-10	yes	down	15.7133	4.59333	12.8	19.84	14.5	3.29	5.61	4.88	BBA_05448	D-isomer specific 2-hydroxyacid dehydrogenase
gene8012	0.272506	-1.87564	6.49468e-11	2.07295e-10	yes	down	20.6767	5.72333	17.84	26.04	18.15	7.81	4.01	5.35	BBA_08013	2OG-Fe(II) oxygenase superfamily protein
gene2910	0.27276	-1.8743	7.73422e-90	2.64207e-88	yes	down	68.01	19.37	65.38	59.77	78.88	18.69	19.53	19.89	BBA_02911	AT hook domain-containing protein
gene4995	0.273832	-1.86864	9.13729e-22	5.15721e-21	yes	down	4.86333	1.42	5.17	4.35	5.07	1.67	1.19	1.4	BBA_04996	hypothetical protein
gene1970	0.273888	-1.86834	4.74442e-61	9.23367e-60	yes	down	62.5867	13.97	69.4	60.3	58.06	13.76	12.95	15.2	BBA_01971	LPS glycosyltransferase, putative
gene8166	0.273893	-1.86832	1.5035e-58	2.73542e-57	yes	down	145.98	30.9867	175.97	121.41	140.56	29.63	31.37	31.96	BBA_08167	DUF323 domain-containing protein
gene7466	0.274134	-1.86705	6.94057e-10	2.07432e-09	yes	down	32.5733	9.76333	30.77	45.65	21.3	9.34	9.68	10.27	BBA_07467	hypothetical protein
gene1291	0.274422	-1.86553	0.000314413	0.000595081	yes	down	3.02	0.87	3.68	1	4.38	1.12	1.01	0.48	BBA_01292	DNA mismatch repair protein MSH2
gene6061	0.274528	-1.86497	1.93189e-121	1.12349e-119	yes	down	70.5433	16.8467	69.41	70.26	71.96	17.76	17.28	15.5	BBA_06062	beta-glucosidase M
gene6843	0.274543	-1.86489	5.3054e-55	8.96778e-54	yes	down	148.15	42.5867	152.39	134.49	157.57	36.22	44.95	46.59	BBA_06844	Nitrate reductase
gene5870	0.274645	-1.86436	1.40024e-08	3.84389e-08	yes	down	16.79	4.93	17.25	18.62	14.5	2.74	5.22	6.83	BBA_05871	hypothetical protein
gene3693	0.274947	-1.86277	5.46807e-23	3.25552e-22	yes	down	64.97	19.2933	50.84	68.85	75.22	23.95	17.18	16.75	BBA_03694	bZIP transcription factor
gene9756	0.275445	-1.86016	0.00015403	0.000299785	yes	down	60.9167	24.43	70.65	63.47	48.63	19.85	16.48	36.96	BBA_09757	hypothetical protein
gene960	0.275609	-1.8593	2.09764e-23	1.27055e-22	yes	down	5.65	1.72333	6.41	5.33	5.21	1.69	1.74	1.74	BBA_00961	hypothetical protein
gene6316	0.275697	-1.85884	2.0618e-41	2.3423e-40	yes	down	42.0467	12.3867	42.5	35.78	47.86	14.06	12.33	10.77	BBA_06317	chitinase-like protein
gene4574	0.275772	-1.85845	5.24704e-21	2.86549e-20	yes	down	16.9133	4.98	16.34	16.48	17.92	5.09	3.88	5.97	BBA_04575	iron permease FTR1 family protein
gene1508	0.277067	-1.8517	9.66391e-15	3.85688e-14	yes	down	124.597	40.7967	126.48	129.39	117.92	29.23	41.27	51.89	BBA_01509	hypothetical protein
gene10062	0.277223	-1.85088	7.13226e-25	4.57232e-24	yes	down	11.3833	3.30667	9.92	12.81	11.42	3.68	3.17	3.07	BBA_10063	flavin containing polyamine oxidase, putative
gene934	0.277618	-1.84883	1.61791e-51	2.45069e-50	yes	down	185.653	55.0067	174.99	209.82	172.15	54.33	56.43	54.26	BBA_00935	putative histidine acid phosphatase
gene3716	0.277622	-1.8488	1.25082e-60	2.39618e-59	yes	down	212.887	50.8667	246.76	184.2	207.7	47.26	53.25	52.09	BBA_03717	beta-1,3-glucanase precursor
[truncated: 6,291 more rows]
